# Supplementary material for: Requirement of GrgA for Chlamydia infectious progeny production, optimal growth, and efficient plasmid maintenance
Source: mBio. 2023 Dec 19;15(1):e02036-23. doi: 10.1128/mbio.02036-23 (PMC10790707; doi:10.1128/mbio.02036-23)
Supplement: Table S1 — All RNA-Seq data. [file mbio.02036-23-s0005.xlsx]

## Sheet: atc+, 18 vs 24 hpi
sTable 1A. GrgA+ (i.e., ATC+) cultures midcycle (18 hpi) vs early late cycle (24 hpi).
gene_name	baseMean	baseMean_Group_1	baseMean_Group_2	Fold change	lfcSE	stat	pvalue	padj	fpkm_1	fpkm_2	fpkm_3	fpkm_4	fpkm_5	fpkm_6	GeneID	Chromosome	source	feature	start	end	score	strand	frame	description
hemB	1502.43	1649.88	1354.98	-1.21889	0.068942	-4.14212	3.44103e-05	5.70143e-05	321.212	308.293	327.454	276.567	254.921	254.423	gene0	NC_010287.1	RefSeq	exon	1	1017	.	+	.	Delta-aminolevulinic acid dehydratase
nqrA	5669.73	4627.6	6711.86	1.45004	0.0428376	12.5145	6.22019e-36	2.70989e-35	658.063	640.657	653.864	969.01	921.784	941.227	gene1	NC_010287.1	RefSeq	exon	1043	2440	.	-	.	Na(+)-translocating NADH-quinone reductase subunit B
CTL0003	699.178	161.516	1236.84	7.61952	0.123517	23.719	2.29715e-124	2.32375e-123	65.8525	73.334	79.8355	597.435	583.523	496.243	gene2	NC_010287.1	RefSeq	exon	2462	2896	.	-	.	Putative T3SS chaperone
greA	7411.62	8563.08	6260.15	-1.36876	0.0429132	-10.5532	4.90882e-26	1.69082e-25	773.362	755.57	822.633	572.245	569.434	577.463	gene3	NC_010287.1	RefSeq	exon	3010	5157	.	+	.	Transcription elongation factor GreA
tRNA-Ala	236.311	313.952	158.671	-1.9797	0.159032	-6.1955	5.80997e-10	1.25752e-09	924.424	765.773	846.689	412.667	401.519	467.953	gene4	NC_010287.1	RefSeq	exon	5166	5238	.	-	.	tRNA-Ala
aspC	3802.14	4188.35	3415.93	-1.22684	0.0471977	-6.24924	4.12442e-10	9.00811e-10	673.375	675.812	704.521	556.748	566.239	551.973	gene5	NC_010287.1	RefSeq	exon	5345	6547	.	+	.	Aromatic amino acid aminotransferase
CTL0006	765.693	828.949	702.437	-1.17995	0.0883273	-2.70276	0.00687653	0.00961914	167.825	157.165	158.667	137.097	140.466	132.28	gene6	NC_010287.1	RefSeq	exon	6522	7532	.	+	.	Rod shape-determining protein MreC
recB	1062.15	957.795	1166.51	1.21637	0.0844034	3.34801	0.000813938	0.00123374	59.5402	59.5594	64.2761	71.736	70.6373	80.9623	gene7	NC_010287.1	RefSeq	exon	7548	10628	.	-	.	Exodeoxyribonuclease V subunit beta
recC	2783.83	2617.53	2950.13	1.12552	0.054776	3.11437	0.00184339	0.00272959	168.127	163.622	179.346	192.46	193.272	190.306	gene8	NC_010287.1	RefSeq	exon	10630	13650	.	-	.	Exodeoxyribonuclease V subunit gamma
CTL0009	2086.65	2685.46	1487.84	-1.80544	0.163765	-5.20473	1.94278e-07	3.63231e-07	276.26	307.972	358.678	159.431	159.204	203.769	gene9	NC_010287.1	RefSeq	exon	13663	15342	.	+	.	Membrane efflux protein
CTL0010	1437.27	1320.42	1554.12	1.17511	0.0748208	3.11144	0.00186175	0.00275252	288.943	322.056	343.515	374.914	371.056	377.483	gene10	NC_010287.1	RefSeq	exon	15362	16177	.	-	.	Hypothetical protein
ctrR11_n	842.926	1089.58	596.272	-1.82837	0.10555	-8.24782	1.6131e-16	4.36673e-16	1500.83	1767.85	1792.09	931.604	805.473	1032.43	ctrR11_n	NC_010287.1	RefSeq	exon	16349	16475	.	+	0	ctrR11_n
ctrR12_n	286.685	385.426	187.943	-2.05757	0.168084	-6.19299	5.90323e-10	1.27483e-09	644.588	789.285	909.98	453.778	342.968	346.176	ctrR12_n	NC_010287.1	RefSeq	exon	16891	16987	.	-	0	ctrR12_n
topA	6538.19	6835.52	6240.85	-1.09537	0.0458176	-2.86816	0.00412872	0.00589555	511.181	530.314	524.984	495.123	484.017	451.058	gene11	NC_010287.1	RefSeq	exon	17072	19645	.	+	.	DNA topoisomerase I
CTL0012	1223.34	1339.33	1107.35	-1.20764	0.0777366	-3.5014	0.000462829	0.000715079	278.181	265.42	242.507	220.851	207.51	221.59	gene12	NC_010287.1	RefSeq	exon	19675	20679	.	-	.	tRNA-dihydrouridine synthase
CTL0013	278.913	311.773	246.052	-1.26323	0.156681	-2.15159	0.0314294	0.0410375	233.707	206.633	178.876	152.408	185.044	151.237	gene13	NC_010287.1	RefSeq	exon	20658	20954	.	-	.	Hypothetical protein
CTL0014	1674.06	2105.68	1242.44	-1.69348	0.0670972	-11.3268	9.6706e-30	3.63025e-29	314.96	297.648	287.456	173.957	172.042	185.076	gene14	NC_010287.1	RefSeq	exon	21059	22438	.	+	.	Hypothetical protein
CTL0015	482.987	597.934	368.04	-1.62102	0.112872	-6.17429	6.64626e-10	1.42887e-09	201.704	220.382	187.08	129.668	123.521	121.764	gene15	NC_010287.1	RefSeq	exon	22438	23016	.	+	.	Hypothetical protein
CTL0016	1058.52	1285.38	831.666	-1.54562	0.0865415	-7.25882	3.90469e-13	9.35763e-13	217.112	186.576	190.99	137.601	125.29	121.878	gene16	NC_010287.1	RefSeq	exon	23007	24281	.	+	.	Putative membrane protein
CTL0017	223.612	255.548	191.676	-1.32939	0.196177	-2.09387	0.036272	0.0468513	111.818	88.8241	80.0691	52.3195	84.3303	73.9002	gene17	NC_010287.1	RefSeq	exon	24284	24820	.	+	.	5-formyltetrahydrofolate cyclo-ligase
recA	7094.28	6420.08	7768.48	1.2104	0.0403621	6.82532	8.77273e-12	2.02172e-11	1191.5	1206.93	1177.64	1403.9	1475.51	1447.74	gene18	NC_010287.1	RefSeq	exon	25080	26138	.	+	.	Recombinase A
CTL0019	914.453	1045	783.911	-1.33453	0.0917194	-4.53918	5.64722e-06	9.79599e-06	105.985	111.248	120.161	79.7093	80.6171	92.772	gene19	NC_010287.1	RefSeq	exon	26424	28250	.	+	.	Hypothetical protein
recD	1659.94	1784.58	1535.29	-1.162	0.0636032	-3.4056	0.000660184	0.00100864	233.69	239.83	232.504	207.278	204.547	195.574	gene20	NC_010287.1	RefSeq	exon	28247	29737	.	+	.	Exodeoxyribonuclease V subunit alpha
CTL0021	309.69	249.261	370.12	1.47887	0.156257	3.61262	0.000303121	0.000475979	309.106	216.044	291.7	444.847	405.468	362.603	gene21	NC_010287.1	RefSeq	exon	29803	29982	.	+	.	Hypothetical protein
CTL0022	991.233	1077.44	905.023	-1.19266	0.0882701	-2.87959	0.00398198	0.00571147	289.978	278.073	314.669	254.074	225.328	262.059	gene22	NC_010287.1	RefSeq	exon	30083	30802	.	-	.	ABC transporter ATP-binding protein
CTL0023	1020.69	1115.6	925.77	-1.20561	0.0779461	-3.46093	0.000538306	0.000827699	428.088	456.029	461.625	365.798	372.231	378.719	gene23	NC_010287.1	RefSeq	exon	30811	31299	.	-	.	Hypothetical protein
kdsA	3610.64	4130.4	3090.88	-1.33775	0.0532818	-7.87905	3.29867e-15	8.54454e-15	978.324	967.698	1061.91	769.835	726.44	754.637	gene24	NC_010287.1	RefSeq	exon	31296	32105	.	-	.	2-dehydro-3-deoxyphosphooctonate aldolase
tRNA-Arg	128.786	145.548	112.025	-1.29921	0.230097	-1.64122	0.100752	0.123028	479.191	328.783	368.126	292.93	363.375	248.911	gene25	NC_010287.1	RefSeq	exon	32412	32484	.	+	.	tRNA-Arg
CTL0025	739.936	524.427	955.444	1.81715	0.100997	8.5317	1.4421e-17	4.02865e-17	380.37	306.912	364.918	676.906	613.137	626.944	gene26	NC_010287.1	RefSeq	exon	32591	32884	.	+	.	Hypothetical protein
CTL0026	355.06	279.606	430.514	1.53562	0.139586	4.43324	9.28254e-06	1.59295e-05	173.233	161.46	183.965	278.305	290.805	229.474	gene27	NC_010287.1	RefSeq	exon	32884	33201	.	+	.	Hypothetical protein
sfhB	601.407	641.787	561.027	-1.14455	0.114875	-1.69562	0.0899574	0.110974	144.552	109.409	121.61	113.813	113.405	101.091	gene28	NC_010287.1	RefSeq	exon	33283	34290	.	+	.	RNA pseudouridine synthase
ctrR23_n	0.246431	0	0.492863	2.04429	4.04078	0.255297	0.798494	0.833173	0	0	0	0	0	3.02842	ctrR23_n	NC_010287.1	RefSeq	exon	34223	34318	.	-	0	ctrR23_n
CTL0028	4085.53	1785.45	6385.61	3.5738	0.0497706	36.9186	2.32713e-298	5.59092e-297	1427.18	1497.27	1519.41	5383.34	5314.3	5195.69	gene29	NC_010287.1	RefSeq	exon	34390	34626	.	+	.	Hypothetical protein
gyrA2	1597.61	1228.55	1966.66	1.60181	0.072393	9.38902	6.0563e-21	1.81878e-20	157.261	172.635	162.09	273.39	270.325	243.852	gene30	NC_010287.1	RefSeq	exon	34765	36237	.	-	.	DNA topoisomerase IV subunit A
gyrB	1014.24	1004.53	1023.96	1.01712	0.0903244	0.271137	0.786286	0.822221	113.631	95.756	116.548	107.406	106.893	117.938	gene31	NC_010287.1	RefSeq	exon	36252	38069	.	-	.	DNA topoisomerase IV subunit B
hemA	2125.46	2113.94	2136.97	1.0116	0.0599778	0.277441	0.781442	0.818045	402.777	430.702	403.59	428.309	419.454	402.78	gene32	NC_010287.1	RefSeq	exon	38449	39456	.	+	.	Glutamyl-tRNA reductase
sycE	3503.04	2777.65	4228.43	1.52448	0.0579027	10.5058	8.11947e-26	2.7768e-25	1427.91	1389.07	1258.81	2010.88	2164.05	2029.67	gene33	NC_010287.1	RefSeq	exon	40168	40569	.	+	.	Type III secretion system chaperone
CTL0033	21465.8	15707.9	27223.6	1.73356	0.03412	23.2632	1.04658e-119	1.04767e-118	1234.28	1271.74	1215.15	2168.79	2173.72	2106.73	gene34	NC_010287.1	RefSeq	exon	40573	43062	.	+	.	Hypothetical protein
CTL0034	4270.42	2128.06	6412.78	3.01044	0.0470843	33.7687	5.68764e-250	1.11547e-248	1639.53	1637.21	1704.59	5027.6	4960.18	5023.14	gene35	NC_010287.1	RefSeq	exon	43106	43357	.	+	.	Hypothetical protein
CTL0035	3766.22	2046.8	5485.65	2.67692	0.0517952	27.4267	1.31776e-165	1.78362e-164	1509.46	1610.69	1670.96	4328.31	4253.57	4258.82	gene36	NC_010287.1	RefSeq	exon	43384	43635	.	+	.	Hypothetical protein
CTL0036	8906.8	4731.48	13082.1	2.76508	0.0399927	36.6897	1.06533e-294	2.38089e-293	2032.75	2096.3	2073.14	5657.97	5888.56	5602.01	gene37	NC_010287.1	RefSeq	exon	43654	44103	.	+	.	Hypothetical protein
CTL0037	8188.8	4600.04	11777.6	2.55916	0.0455922	29.7346	2.74061e-194	4.24794e-193	1286.62	1359.92	1391.34	3347.97	3601.71	3388.58	gene38	NC_010287.1	RefSeq	exon	44123	44794	.	+	.	Hypothetical protein
sctN	13846.2	8413.82	19278.6	2.2929	0.0403339	29.6815	1.32953e-193	2.02807e-192	1232.75	1306.69	1195.04	2803.92	2910.91	2841.98	gene39	NC_010287.1	RefSeq	exon	44796	46124	.	+	.	ATP synthase
CTL0039	4551.04	2960.32	6141.77	2.07437	0.0487352	21.5998	1.80412e-103	1.71659e-102	1143.59	1145.14	1155.49	2367.78	2489.12	2288.84	gene40	NC_010287.1	RefSeq	exon	46147	46653	.	+	.	Hypothetical protein
CTL0040	8287.41	4455.87	12119	2.71853	0.0392091	36.7982	1.97539e-296	4.63012e-295	1049.07	997.731	1038.19	2792.16	2805.35	2792.97	gene41	NC_010287.1	RefSeq	exon	46657	47508	.	+	.	Hypothetical protein
sctQ	5546.78	3568.67	7524.88	2.10995	0.0423465	25.4379	9.60053e-143	1.09835e-141	625.265	637.952	612.965	1326.04	1312.33	1317.73	gene42	NC_010287.1	RefSeq	exon	47518	48639	.	+	.	Type III secretion system protein
pkn5	4088.08	2650.81	5525.34	2.08367	0.0503252	21.0456	2.50818e-98	2.25267e-97	362.392	344.238	354.913	753.2	754.363	705.109	gene43	NC_010287.1	RefSeq	exon	48774	50246	.	+	.	Serine/threonine-protein kinase
CTL0043	43435.2	24761.4	62109	2.50818	0.0334192	39.697	0	0	1728.23	1774	1778.39	4457.78	4513.15	4274.42	gene44	NC_010287.1	RefSeq	exon	50243	53008	.	+	.	Type III secretion system protein
ihtA	288.819	279.087	298.55	1.07383	0.151558	0.678057	0.497736	0.54109	540.773	529.581	439.984	514.084	494.79	606.795	ihtA	NC_010287.1	RefSeq	exon	53024	53132	.	+	0	ihtA
tRNA-Thr	3.25956	3.48317	3.03594	-1.18062	1.33934	-0.178853	0.858053	0.883804	0	8.32362	19.8222	8.55269	6.02279	9.95644	gene45	NC_010287.1	RefSeq	exon	53142	53214	.	+	.	tRNA-Thr
ctrR1	319.585	310.133	329.037	1.06695	0.179875	0.519756	0.603234	0.645554	510.713	472.597	287.107	496.442	425.415	425.997	ctrR1	NC_010287.1	RefSeq	exon	53215	53358	.	+	0	ctrR1
CTL0044	1769.58	855.998	2683.16	3.12615	0.0731486	22.4801	6.49799e-112	6.37201e-111	152.251	151.481	167.728	520.58	494.536	462.695	gene46	NC_010287.1	RefSeq	exon	53322	54392	.	-	.	Protein-arginine kinase
CTL0045	1644.54	744.693	2544.38	3.42895	0.0744828	23.8682	6.56125e-126	6.70783e-125	272.275	307.886	261.366	974.196	979.557	921.475	gene47	NC_010287.1	RefSeq	exon	54382	54903	.	-	.	Protein-arginine kinase activator protein
tRNA-Lys	146.035	172.824	119.246	-1.44827	0.198198	-2.69596	0.00701856	0.00980354	482.964	466.123	447.414	331.417	357.352	274.798	gene48	NC_010287.1	RefSeq	exon	55008	55080	.	-	.	tRNA-Lys
tRNA-Glu	421.121	435.786	406.456	-1.07266	0.117602	-0.860494	0.389517	0.435262	1178.89	1093.72	1154.86	1005.2	1131.4	1060.19	gene49	NC_010287.1	RefSeq	exon	55097	55171	.	-	.	tRNA-Glu
frr	11781.4	12651.3	10911.5	-1.15899	0.0400879	-5.30996	1.09648e-07	2.08244e-07	4735.54	4675.9	4408.43	3942.34	4078.29	3898.72	gene50	NC_010287.1	RefSeq	exon	55274	55813	.	-	.	Ribosome recycling factor
pyrH	19151.3	21907.3	16395.4	-1.33584	0.0407599	-10.2489	1.19639e-24	3.96458e-24	6085.45	5879.88	5544.94	4260.02	4502.48	4342.21	gene51	NC_010287.1	RefSeq	exon	55810	56547	.	-	.	Uridylate kinase
tsf	20136.7	23835.9	16437.4	-1.45005	0.0334578	-16.0234	8.77869e-58	5.30586e-57	5609.71	5497.96	5453.28	3895.36	3747.07	3778.1	gene52	NC_010287.1	RefSeq	exon	56560	57408	.	-	.	Elongation factor Ts
rpsB	22919.6	27645.1	18194.2	-1.5193	0.0326935	-18.4565	4.62418e-76	3.49908e-75	6364.66	6502.08	6340.78	4177.94	4306.53	4156.66	gene53	NC_010287.1	RefSeq	exon	57405	58253	.	-	.	30S ribosomal protein S2
tRNA-Gly	865.364	1045.78	684.953	-1.52413	0.0991617	-6.1313	8.71645e-10	1.84099e-09	3068.64	3008.17	2611.62	1914.81	2076.53	1699.33	gene54	NC_010287.1	RefSeq	exon	58336	58406	.	-	.	tRNA-Gly
ompA	372994	180554	565434	3.13176	0.0367463	44.8201	0	0	30071.8	30871.9	28933.5	92776.7	97902.7	90785.9	gene55	NC_010287.1	RefSeq	exon	58637	59821	.	-	.	Major outer membrane porin
pbpB	4980.21	4290.9	5669.52	1.32104	0.0427969	9.38546	6.26416e-21	1.87534e-20	259.048	258.751	262.683	337.875	345.847	347.52	gene56	NC_010287.1	RefSeq	exon	60428	63670	.	+	.	Penicillin-binding protein
CTL0052	1769.98	1009.73	2530.23	2.50216	0.0881309	15.0138	5.9673e-51	3.22167e-50	215.598	173.908	201.385	550.02	487.498	443.159	gene57	NC_010287.1	RefSeq	exon	63734	64741	.	+	.	Hypothetical protein
ctrR13_n	114.571	124.091	105.05	-1.18148	0.234355	-1.02664	0.304592	0.346816	348.258	226.986	266.118	224.262	218.99	269.007	ctrR13_n	NC_010287.1	RefSeq	exon	64853	64939	.	+	0	ctrR13_n
CTL0053	2932.54	3577.01	2288.07	-1.56222	0.0515297	-12.4898	8.48601e-36	3.67345e-35	481.073	500.286	471.804	306.906	311.075	311.552	gene58	NC_010287.1	RefSeq	exon	65083	66534	.	+	.	Cysteine desulfurase activator complex subunit SufB
CTL0054	1569.62	1783.41	1355.83	-1.31587	0.0644093	-6.14841	7.82658e-10	1.6677e-09	448.667	454.927	466.189	338.391	350.548	352.432	gene59	NC_010287.1	RefSeq	exon	66537	67304	.	+	.	ABC transporter ATP-binding protein
CTL0055	2090.58	2381.14	1800.01	-1.32273	0.0565986	-7.12949	1.00744e-12	2.37874e-12	391.135	397.922	393.249	300.611	294.219	298.926	gene60	NC_010287.1	RefSeq	exon	67308	68495	.	+	.	FeS assembly protein SufD
sufS	2327.71	2598.87	2056.55	-1.26369	0.0556434	-6.06789	1.29598e-09	2.71336e-09	428.92	418.687	423.547	326.539	344.756	334.603	gene61	NC_010287.1	RefSeq	exon	68488	69693	.	+	.	Cysteine desulfurase
parB	2930.42	2921.98	2938.86	1.00435	0.058194	0.107562	0.914343	0.932785	693.16	625.58	718.622	681.172	684.095	683.864	gene62	NC_010287.1	RefSeq	exon	69829	70674	.	+	.	Chromosome partitioning protein ParB
dppF	1532.54	1677.09	1388	-1.20804	0.0693724	-3.93058	8.47418e-05	0.000138263	386.479	410.201	393.782	348.424	313.567	323.264	gene63	NC_010287.1	RefSeq	exon	70666	71496	.	-	.	ABC transporter ATP-binding protein
dppD	2199.8	2424.91	1974.69	-1.22917	0.0629927	-4.72573	2.29293e-06	4.0655e-06	469.618	487.483	523.64	383.753	406.439	415.627	gene64	NC_010287.1	RefSeq	exon	71489	72454	.	-	.	Oligopeptide ABC transporter ATP-binding protein
CTL0060	12568.5	15567.6	9569.35	-1.62712	0.0388244	-18.0897	3.84157e-73	2.75504e-72	4610.67	4395.15	4598.61	2774.64	2879.2	2708.72	gene65	NC_010287.1	RefSeq	exon	72615	73289	.	+	.	Hypothetical protein
CTL0061	5780.7	6838.54	4722.87	-1.44762	0.0451765	-11.8134	3.32876e-32	1.31104e-31	1092.52	1034.05	1022.45	722.921	746.159	705.714	gene66	NC_010287.1	RefSeq	exon	73292	74572	.	+	.	Phosphate permease
pgk	5683.54	3429.04	7938.05	2.31594	0.0485856	24.9374	2.92726e-137	3.27104e-136	521.792	590.579	556.532	1297.76	1294.81	1270.86	gene67	NC_010287.1	RefSeq	exon	74711	75922	.	+	.	Phosphoglycerate kinase
CTL0063	1334.17	238.923	2429.43	10.1095	0.0993437	33.5969	1.86427e-247	3.51288e-246	52.0182	42.0133	51.4125	524.155	506.06	448.693	gene68	NC_010287.1	RefSeq	exon	76182	77150	.	+	.	Putative T3SS effector
CTL0064	1669.64	770.78	2568.5	3.32579	0.0718012	24.1458	8.26178e-129	8.62997e-128	130.242	119.038	130.558	432.792	432.685	400.267	gene69	NC_010287.1	RefSeq	exon	77201	78397	.	+	.	Hypothetical protein
CTL0065	1886.68	1521.16	2252.19	1.47989	0.0718109	7.87466	3.41678e-15	8.82669e-15	227.548	268.767	264.752	385.252	357.872	383.692	gene70	NC_010287.1	RefSeq	exon	78483	79661	.	+	.	Hypothetical protein
nth	481.784	436.716	526.852	1.2068	0.116957	2.31867	0.0204131	0.0270953	145.083	128.977	130.986	161.731	177.663	149.25	gene71	NC_010287.1	RefSeq	exon	79658	80293	.	-	.	Endonuclease III
trmE	884.28	1014.55	754.014	-1.34753	0.103604	-4.15349	3.27437e-05	5.43466e-05	144.219	145.193	158.87	126.272	94.739	112.154	gene72	NC_010287.1	RefSeq	exon	80300	81634	.	-	.	tRNA modification GTPase
psdD	592.455	473.167	711.743	1.50514	0.102549	5.75232	8.80256e-09	1.78465e-08	107.318	101.271	99.4796	162.978	146.555	153.868	gene73	NC_010287.1	RefSeq	exon	81902	82807	.	+	.	PhosphatidylSerine decarboxylase
CTL0069	6870.9	5207.66	8534.14	1.64034	0.0488313	14.6217	2.04296e-48	1.06123e-47	811.781	785.879	718.988	1266.82	1296.22	1233.4	gene74	NC_010287.1	RefSeq	exon	82872	84197	.	+	.	Hypothetical protein
secA	34408.2	29066.8	39749.6	1.36762	0.0326917	13.8159	2.04253e-43	1.00147e-42	1962.35	1982.71	1946.97	2664.52	2765.75	2627.24	gene75	NC_010287.1	RefSeq	exon	84456	87365	.	+	.	Preprotein translocase subunit SecA
CTL0071	6800.16	1455.75	12144.6	8.34535	0.0512351	59.7436	0	0	515.929	565.045	545.372	4460.59	4735.82	4371.38	gene76	NC_010287.1	RefSeq	exon	87459	87986	.	-	.	Hypothetical protein
engA	1852.35	2280.94	1423.77	-1.60248	0.0626427	-10.86	1.78665e-27	6.31237e-27	312.652	296.8	303.971	194.764	194.013	181.384	gene77	NC_010287.1	RefSeq	exon	88063	89535	.	-	.	GTPase Der
pcnB	3065.65	2950.3	3181	1.07917	0.0523865	2.09828	0.0358804	0.0464704	473.588	483.685	454.173	503.326	522.034	496.454	gene78	NC_010287.1	RefSeq	exon	89651	90883	.	-	.	poly A polymerase
clpX	9215.8	9713.23	8718.36	-1.1139	0.0367237	-4.23754	2.25981e-05	3.78342e-05	1531.97	1521.23	1494.1	1359.07	1380.29	1342.19	gene79	NC_010287.1	RefSeq	exon	90898	92157	.	-	.	ATP-dependent Clp protease proteolytic subunit
clpP	7727.71	8454.1	7001.32	-1.20769	0.0420343	-6.47684	9.36633e-11	2.09814e-10	2632.89	2738.78	2776.83	2186.23	2325.72	2236.28	gene80	NC_010287.1	RefSeq	exon	92167	92778	.	-	.	ATP-dependent Clp protease ATP-binding subunit
tig	10855.8	14552	7159.57	-2.03294	0.037682	-27.1633	1.76381e-162	2.35419e-161	2155.65	2111.83	2191.45	1061.01	1031.51	1085.25	gene81	NC_010287.1	RefSeq	exon	92945	94273	.	-	.	trigger factor
tRNA-Gly	59.8135	53.1576	66.4695	1.24411	0.358667	0.878559	0.37964	0.425564	107.116	156.126	172.264	270.984	126.2	147.383	gene82	NC_010287.1	RefSeq	exon	94310	94381	.	-	.	tRNA-Gly
CTL0077	33538.8	31100.6	35977.1	1.1568	0.0319432	6.57839	4.75562e-11	1.07281e-10	1702.42	1785.38	1765.79	2016.57	2036.28	2024.48	gene83	NC_010287.1	RefSeq	exon	94632	98123	.	+	.	helicase
mreB	9490.2	8124.51	10855.9	1.33691	0.0422311	9.91935	3.42998e-23	1.09146e-22	1463.51	1495.05	1394.26	1960.51	1987.34	1868.34	gene84	NC_010287.1	RefSeq	exon	98128	99228	.	+	.	Rod shape-determining protein MreB
pckA	11615.5	9903.58	13327.4	1.34653	0.0432716	9.91974	3.41646e-23	1.09077e-22	1082.02	1136.09	1027.38	1454.12	1497.3	1416.09	gene85	NC_010287.1	RefSeq	exon	99225	101024	.	+	.	Phosphoenolpyruvate carboxykinase
CTL0080	3884.08	634.445	7133.71	11.1611	0.0649204	53.6104	0	0	52.2429	49.4486	60.741	614.862	618.15	593.381	gene86	NC_010287.1	RefSeq	exon	101136	103439	.	+	.	Putative T3SS effector
CTL0081	2330.96	601.529	4060.4	6.7397	0.0706737	38.9492	0	0	91.3439	105.415	105.737	702.723	690.168	648.995	gene87	NC_010287.1	RefSeq	exon	103466	104638	.	+	.	Type III secretion system effector protein
ompB	18913.9	8429.53	29398.3	3.48944	0.042474	42.4495	0	0	1565.95	1720.12	1574.52	5597	5847.71	5506.78	gene88	NC_010287.1	RefSeq	exon	104704	105726	.	-	.	Outer membrane protein B
gpsA	1842.09	1791.51	1892.67	1.05786	0.063033	1.28743	0.197943	0.232263	348.617	366.389	336.506	364.047	381.188	365.652	gene90	NC_010287.1	RefSeq	exon	105860	106864	.	-	.	glycerol-3-phosphate dehydrogenase
CTL0084	1083.96	911.539	1256.39	1.37912	0.0853348	5.43446	5.49622e-08	1.06704e-07	125.841	136.804	130.407	173.544	198.084	170.123	gene91	NC_010287.1	RefSeq	exon	106861	108228	.	-	.	UDP-N-acetylglucosamine pyrophosphorylase
CTL0085	135.681	87.123	184.239	2.1054	0.224018	4.79467	1.62943e-06	2.91055e-06	36.1234	50.6354	53.656	114.293	90.8959	91.7462	gene92	NC_010287.1	RefSeq	exon	108240	108605	.	-	.	Hypothetical protein
fliI	598.569	346.556	850.582	2.44584	0.105537	12.2263	2.2493e-34	9.23752e-34	49.8115	50.2862	56.5501	123.314	130.945	130.215	gene93	NC_010287.1	RefSeq	exon	108598	109902	.	-	.	Type III secretion system ATP synthase
CTL0087	589.861	236.748	942.973	3.94591	0.124487	15.9082	5.55984e-57	3.29815e-56	75.5494	82.174	108.28	341.904	364.293	353.304	gene94	NC_010287.1	RefSeq	exon	109976	110500	.	-	.	Hypothetical protein
fliF	1237.12	665.128	1809.11	2.70573	0.0917819	15.646	3.53899e-55	2.04878e-54	116.754	121.223	152.415	360.009	342.836	358.999	gene95	NC_010287.1	RefSeq	exon	110505	111509	.	-	.	Type III secretion system protein
CTL0089	455.344	523.087	387.602	-1.35096	0.113515	-3.82316	0.00013175	0.000211372	133.323	126.103	134.643	98.2768	102.757	90.9686	gene96	NC_010287.1	RefSeq	exon	111783	112565	.	-	.	Hypothetical protein
CTL0090	1218.05	1357.31	1078.79	-1.25823	0.0747094	-4.43578	9.17398e-06	1.57714e-05	245.631	219.376	228.194	178.79	186.778	185.386	gene97	NC_010287.1	RefSeq	exon	112562	113716	.	-	.	Aminotransferase
pgmA	1657.98	1601.2	1714.77	1.07211	0.0683623	1.46942	0.141719	0.170087	445.72	489.847	451.377	474.448	518.214	492.658	gene98	NC_010287.1	RefSeq	exon	113671	114351	.	-	.	2,3-bisphosphoglycerate-dependent phosphoglycerate mutase
CTL0092	5538.93	6256.92	4820.94	-1.29763	0.0420726	-8.93412	4.10419e-19	1.18088e-18	1725.87	1683.94	1673.95	1288.04	1333.73	1295.26	gene99	NC_010287.1	RefSeq	exon	114646	115371	.	+	.	RNA pseudouridine synthase
CTL0093	597.395	471.185	723.606	1.53829	0.103823	5.98449	2.17075e-09	4.5056e-09	162.116	194.44	172.855	275.902	268.823	268.301	gene100	NC_010287.1	RefSeq	exon	115490	116014	.	+	.	Hypothetical protein
birA	592.12	453.496	730.744	1.61572	0.11265	6.14444	8.02465e-10	1.70613e-09	172.709	164.77	144.516	278.706	264.59	233.368	gene101	NC_010287.1	RefSeq	exon	116041	116595	.	+	.	biotin--protein ligase
CTL0095	1264.44	1345	1183.88	-1.13631	0.0731687	-2.51958	0.0117495	0.0159256	241.373	225.194	229.383	214.277	198.62	199.684	gene102	NC_010287.1	RefSeq	exon	116602	117741	.	-	.	cell division protein
CTL0096	6123.23	6059.9	6186.56	1.02082	0.0404028	0.735637	0.461952	0.507355	605.413	595.656	604.281	603.141	616.64	623.303	gene103	NC_010287.1	RefSeq	exon	117833	119812	.	-	.	Metal transporting ATPase
CTL0097	2810.91	2718.38	2903.45	1.0681	0.0557505	1.70479	0.088234	0.109269	672.93	747.533	726.138	769.777	771.815	751.145	gene104	NC_010287.1	RefSeq	exon	119836	120582	.	-	.	Hypothetical protein
serS	4577.38	5098.95	4055.81	-1.25738	0.046747	-7.06816	1.56998e-12	3.68888e-12	773.673	773.104	790.246	593.784	639.739	625.393	gene105	NC_010287.1	RefSeq	exon	120619	121905	.	-	.	Serine--tRNA ligase
ribD	1220.9	1451.87	989.93	-1.46522	0.073915	-7.4561	8.9123e-14	2.19608e-13	259.324	258.564	241.353	179.195	167.213	171.267	gene106	NC_010287.1	RefSeq	exon	121947	123074	.	+	.	Bifunctional diaminohydroxyphosphoribosylaminopyrimidine deaminase/5-amino-6-(5-phosphoribosylamino)uracil reductase
ribA	4553.28	4953.13	4153.43	-1.19324	0.0449762	-5.66707	1.45256e-08	2.93259e-08	764.753	742.255	784.551	634.14	648.633	638.804	gene107	NC_010287.1	RefSeq	exon	123184	124458	.	+	.	Bifunctional 3,4-dihydroxy-2-butanone 4-phosphate synthase/GTP cyclohydrolase II
ribH	1359.17	1336.96	1381.39	1.03557	0.0821121	0.614163	0.539108	0.582115	596.207	571.731	495.859	536.095	584.054	598.937	gene108	NC_010287.1	RefSeq	exon	124427	124900	.	+	.	6,7-dimethyl-8-ribityllumazine synthase
CTL0102	8938.91	5684.02	12193.8	2.14606	0.0379807	29.0066	5.43684e-185	7.91637e-184	832.661	838.359	818.12	1746.39	1804.79	1788.72	gene109	NC_010287.1	RefSeq	exon	124951	126297	.	-	.	Hypothetical protein
ctrR2	34.0782	25.3402	42.8163	1.67042	0.439981	1.68238	0.0924956	0.113813	26.7418	50.1438	68.2366	68.1932	73.9887	103.025	ctrR2	NC_010287.1	RefSeq	exon	126539	126641	.	-	0	ctrR2
CTL0103	9499.62	8664.42	10334.8	1.19299	0.0497987	5.11213	3.18548e-07	5.87571e-07	2606.76	2568.72	2498.6	3087.98	3251.05	2814.52	gene110	NC_010287.1	RefSeq	exon	126682	127347	.	+	.	Lipoprotein
dagA	6369.63	6008.39	6730.87	1.12056	0.0420005	3.90998	9.23028e-05	0.000149583	846.859	887.452	856.485	966.3	989.779	946.248	gene111	NC_010287.1	RefSeq	exon	127452	128819	.	+	.	Na+/alanine symporter
CTL0105	4086.57	3360.22	4812.93	1.43332	0.0497137	10.447	1.51268e-25	5.1186e-25	1414.9	1529.12	1431.5	2089.08	2143.64	2034.46	gene112	NC_010287.1	RefSeq	exon	128877	129329	.	+	.	Hypothetical protein
CTL0106	1156.48	975.663	1337.3	1.37029	0.0761943	5.96477	2.44978e-09	5.0738e-09	298.394	282.637	290.97	391.872	418.569	384.774	gene113	NC_010287.1	RefSeq	exon	129338	129997	.	-	.	Hypothetical protein
CTL0107	1187.69	1132.2	1243.19	1.0984	0.0720979	1.87798	0.0603842	0.0764549	274.742	290.335	281.386	311.58	307.969	309.889	gene114	NC_010287.1	RefSeq	exon	129994	130782	.	-	.	Zn-dependent hydrolase
ftsK	4269.05	3512.05	5026.05	1.43006	0.0473667	10.8953	1.21413e-27	4.32139e-27	276.129	288.622	298.447	413.109	408.521	413.682	gene115	NC_010287.1	RefSeq	exon	130786	133185	.	-	.	DNA translocase FtsK
tRNA-His	132.782	161.839	103.725	-1.55723	0.209787	-3.04586	0.00232016	0.0033989	465.271	439.296	385.499	312.173	239.637	275.013	gene116	NC_010287.1	RefSeq	exon	133365	133438	.	-	.	tRNA-His
16S_rRNA	0.123216	0	0.246431	1.12407	4.08047	0.0413522	0.967015	0.971057	0	0	0	0	0	0.0937833	gene117	NC_010287.1	RefSeq	exon	133971	135520	.	+	.	16S_rRNA
23S_rRNA	250.609	348.954	152.263	-2.29429	0.498275	-2.4044	0.0161992	0.0217118	16.8069	22.4575	32.5067	16.5992	8.58479	6.13286	gene118	NC_010287.1	RefSeq	exon	135836	138703	.	+	.	23S_rRNA
5S_rRNA	0	0	0	NA	NA	NA	NA	NA	0	0	0	0	0	0	gene119	NC_010287.1	RefSeq	exon	138824	138940	.	+	.	5S_rRNA
dmpP	6010.24	6629.46	5391.02	-1.23054	0.0492995	-6.07098	1.27136e-09	2.66763e-09	950.865	1001.22	1065.33	843.904	794.064	815.766	gene120	NC_010287.1	RefSeq	exon	139457	140752	.	-	.	Na(+)-translocating NADH-quinone reductase subunit F
ctrR14_n	44.9095	52.719	37.0999	-1.43393	0.376812	-1.37993	0.167608	0.199346	243.413	162.504	317.286	148.827	218.128	141.984	ctrR14_n	NC_010287.1	RefSeq	exon	140845	140887	.	+	0	ctrR14_n
yajC	1827.15	1697.4	1956.9	1.15473	0.0645477	3.21544	0.00130245	0.00194055	996.376	996.856	908.955	1116.13	1141	1088.76	gene121	NC_010287.1	RefSeq	exon	140895	141239	.	-	.	Preprotein translocase subunit YajC
CTL0111	1181.43	1205.54	1157.32	-1.04389	0.0882392	-0.702356	0.482457	0.528065	186.865	189.787	220.428	189.244	207.342	176.609	gene122	NC_010287.1	RefSeq	exon	141344	142534	.	-	.	23S rRNA (uracil-5-)-methyltransferase RumA
hctA	7761.35	1641.29	13881.4	8.4287	0.0623675	49.3095	0	0	754.911	833.474	972.881	7145.3	7304.47	7212.44	gene123	NC_010287.1	RefSeq	exon	142722	143099	.	-	.	Histone H1-like protein
CTL0113	1405.18	1279.79	1530.57	1.19668	0.0705151	3.67355	0.000239201	0.000380584	102.3	103.24	100.219	118.408	128.807	118.458	gene124	NC_010287.1	RefSeq	exon	143495	145963	.	+	.	Hypothetical protein
hemG	1157.34	1232	1082.69	-1.13636	0.0811917	-2.27136	0.023125	0.0306104	203.718	188.244	178.02	158.902	164.486	177.515	gene125	NC_010287.1	RefSeq	exon	145955	147229	.	-	.	Protoporphyrinogen oxidase
hemN	1884.53	2111.46	1657.6	-1.27447	0.0644174	-5.43177	5.57977e-08	1.08108e-07	311.725	290.545	304.208	246.74	224.205	240.686	gene126	NC_010287.1	RefSeq	exon	147226	148599	.	-	.	Coproporphyrinogen-III oxidase
hemE	1684.1	1806.12	1562.07	-1.15823	0.0770843	-2.74915	0.00597491	0.00843156	355.539	317.335	380.923	289.633	325.29	296.479	gene127	NC_010287.1	RefSeq	exon	148572	149582	.	-	.	Uroporphyrinogen decarboxylase
mfd	7113.76	8785.92	5441.6	-1.61446	0.0383045	-18.041	9.29037e-73	6.56474e-72	540.17	530.359	529.042	329.95	328.029	332.722	gene128	NC_010287.1	RefSeq	exon	149595	152834	.	-	.	Transcription-repair coupling factor
alaS	9630.79	11463.1	7798.49	-1.46978	0.0363803	-15.272	1.1744e-52	6.41247e-52	850.218	865.772	856.994	573.03	592.52	584.886	gene129	NC_010287.1	RefSeq	exon	152810	155437	.	-	.	Alanine--tRNA ligase
16S_rRNA	0	0	0	NA	NA	NA	NA	NA	0	0	0	0	0	0	gene130	NC_010287.1	RefSeq	exon	156015	157564	.	+	.	16S_rRNA
23S_rRNA	244.77	331.862	157.679	-2.10643	0.424182	-2.53381	0.0112829	0.0154062	15.0782	25.2118	27.9659	14.8032	11.1398	6.48766	gene131	NC_010287.1	RefSeq	exon	157880	160747	.	+	.	23S_rRNA
5S_rRNA	0	0	0	NA	NA	NA	NA	NA	0	0	0	0	0	0	gene132	NC_010287.1	RefSeq	exon	160868	160984	.	+	.	5S_rRNA
tktB	6870.46	8598.26	5142.65	-1.67257	0.0424004	-17.5013	1.40044e-68	9.54486e-68	858.945	816.543	859.202	513.034	512.831	490.141	gene133	NC_010287.1	RefSeq	exon	161262	163262	.	+	.	Transketolase
amn	1192.52	1055	1330.03	1.25866	0.0769668	4.31214	1.6168e-05	2.72109e-05	233.016	232.574	249.723	318.273	293.951	289.559	gene134	NC_010287.1	RefSeq	exon	163259	164128	.	-	.	AMP nucleosidase
efp	3760.58	3570.33	3950.83	1.10747	0.0509113	2.89272	0.00381916	0.00551083	1370.02	1304.64	1247.23	1426.87	1435.53	1477.46	gene135	NC_010287.1	RefSeq	exon	164384	164920	.	+	.	Elongation factor P
CTL0122	498.765	520.243	477.287	-1.09057	0.119294	-1.04853	0.294396	0.335605	517.828	405.083	440.996	448.836	403.188	399.267	gene136	NC_010287.1	RefSeq	exon	164936	165160	.	-	.	Hypothetical protein
CTL0123	1402.68	1454.37	1350.99	-1.07682	0.0744846	-1.43355	0.151701	0.18155	320.559	329.217	332.925	301.088	328.195	283.568	gene137	NC_010287.1	RefSeq	exon	165207	166079	.	-	.	Hypothetical protein
groEL	1987.13	1805.02	2169.23	1.20168	0.0642715	4.12399	3.72365e-05	6.12744e-05	234.098	228.994	228.745	296.453	267.207	267.776	gene138	NC_010287.1	RefSeq	exon	166160	167698	.	-	.	Chaperonin GroEL
tRNA-Cys	151.034	159.201	142.867	-1.11001	0.191659	-0.785655	0.432069	0.477812	473.292	462.137	387.23	391.316	406.637	389.002	gene139	NC_010287.1	RefSeq	exon	167776	167846	.	-	.	tRNA-Cys
murF	1654.42	1442.33	1866.51	1.29619	0.0679879	5.50498	3.69201e-08	7.25568e-08	215.996	214.667	198.161	259.452	281.086	273.216	gene140	NC_010287.1	RefSeq	exon	168146	169498	.	+	.	UDP-N-acetylmuramoyl-tripeptide--D-alanyl-D-alanine ligase
mraY	742.177	731.147	753.206	1.02983	0.0932826	0.454531	0.649446	0.691161	136.494	145.746	144.354	154.388	136.117	148.959	gene141	NC_010287.1	RefSeq	exon	169644	170654	.	+	.	Phospho-N-acetylmuramoyl-pentapeptide-transferase
murD	3717.11	3260.78	4173.44	1.28099	0.0495326	7.21257	5.49053e-13	1.3097e-12	529.964	516.311	491.262	658.034	664.709	645.133	gene142	NC_010287.1	RefSeq	exon	170666	171916	.	+	.	UDP-N-acetylmuramoylalanine--D-glutamate ligase
nlpD	3276.98	2784.43	3769.53	1.35511	0.0533453	8.21826	2.06474e-16	5.55802e-16	778.176	742.652	704.742	1013.72	1016.75	982.488	gene143	NC_010287.1	RefSeq	exon	171913	172650	.	+	.	Muramidase
ftsW	1556.74	1502.95	1610.52	1.07275	0.0700709	1.44579	0.148237	0.177625	241.427	274.428	249.738	272.545	266.279	281.564	gene144	NC_010287.1	RefSeq	exon	172666	173823	.	+	.	Lipid II flippase FtsW
murG	795.607	701.804	889.411	1.26421	0.0912249	3.70773	0.000209124	0.00033328	132.128	120.779	138.006	172.889	162.885	159.64	gene145	NC_010287.1	RefSeq	exon	173732	174790	.	+	.	UDP-N-acetylglucosamine--N-acetylmuramyl-(pentapeptide) pyrophosphoryl-undecaprenol N-acetylglucosamine transferase
murC	6643.97	7195.48	6092.46	-1.18104	0.0399137	-6.01456	1.80371e-09	3.76002e-09	571.665	597.044	591.011	494.274	499.513	496.178	gene146	NC_010287.1	RefSeq	exon	174795	177206	.	+	.	Bifunctional UDP-N-acetylmuramate--L-alanine ligase/D-alanine--D-alanine ligase
CTL0132	3211.13	3494.58	2927.68	-1.19277	0.0578487	-4.39625	1.10136e-05	1.88664e-05	1707.08	1633.35	1567.6	1282.88	1434.84	1394.11	gene147	NC_010287.1	RefSeq	exon	177243	177662	.	-	.	Hypothetical protein
CTL0133	407.003	360.539	453.468	1.25899	0.117328	2.83193	0.00462682	0.00657748	89.7656	88.4707	85.2995	110.247	112.958	108.258	gene148	NC_010287.1	RefSeq	exon	177820	178626	.	-	.	Hypothetical protein
rbsV	230.071	137.622	322.521	2.31795	0.207189	5.85385	4.80332e-09	9.82126e-09	58.7276	72.0756	112.98	201.553	163.719	206.042	gene149	NC_010287.1	RefSeq	exon	178780	179112	.	+	.	Anti-sigma F factor antagonist
miaA	1068.26	898.012	1238.51	1.37804	0.0843555	5.48418	4.1538e-08	8.12995e-08	175.796	166.203	177.331	226.02	260.494	229.732	gene150	NC_010287.1	RefSeq	exon	179116	180135	.	+	.	tRNA dimethylallyltransferase
CTL0136	1713.08	1604.38	1821.79	1.13721	0.06608	2.8072	0.00499737	0.00708329	291.658	319.104	287.99	332.036	347.389	341.115	gene151	NC_010287.1	RefSeq	exon	180140	181192	.	-	.	Hypothetical protein
CTL0137	17285.9	20211.5	14360.4	-1.40755	0.0351187	-14.0433	8.46621e-45	4.23752e-44	2411.05	2303.95	2368.95	1653.05	1717.03	1663.09	gene152	NC_010287.1	RefSeq	exon	181282	182964	.	+	.	Hypothetical protein
CTL0138	3835.96	4145.96	3525.96	-1.17616	0.228257	-1.02552	0.30512	0.347007	1886	1944.4	2962.94	1894.72	1825.42	2057.31	gene153	NC_010287.1	RefSeq	exon	183418	183777	.	+	.	Ribosome silencing factor
fabF	21498	21643.1	21353	-1.01347	0.0319434	-0.604227	0.545693	0.588564	3406.3	3406.23	3343.98	3311.84	3394.07	3314.46	gene154	NC_010287.1	RefSeq	exon	183788	185044	.	+	.	3-oxoacyl-ACP synthase
CTL0140	6837.32	6591.52	7083.11	1.07415	0.0425528	2.42498	0.0153094	0.020548	2739.81	2884.54	2958.83	3054.89	3110.97	3057.46	gene155	NC_010287.1	RefSeq	exon	185041	185493	.	+	.	Hhydrolase
ppa	1762.97	1802.19	1723.75	-1.04595	0.0610644	-1.06144	0.288491	0.329655	550.444	563.741	573.229	536.393	544.113	533.463	gene156	NC_010287.1	RefSeq	exon	185574	186203	.	-	.	Inorganic pyrophosphatase
ldh	9509.06	10489.4	8528.68	-1.22957	0.0400531	-7.44389	9.776e-14	2.40275e-13	1935.23	2046.43	1962.12	1561.62	1641.38	1629.73	gene157	NC_010287.1	RefSeq	exon	186451	187491	.	+	.	Leucine dehydrogenase
cysQ	3370.06	3625.88	3114.24	-1.1629	0.0618693	-3.51922	0.000432812	0.00067412	683.917	753.183	641.445	613.88	606.015	565.352	gene158	NC_010287.1	RefSeq	exon	187457	188485	.	-	.	3'(2'),5'-bisphosphate nucleotidase
CTL0144	5372.67	4873.66	5871.68	1.20488	0.0420968	6.38744	1.68681e-10	3.74371e-10	1289.37	1238.77	1244.64	1513.75	1520.36	1511.25	gene159	NC_010287.1	RefSeq	exon	188783	189544	.	+	.	1-acyl-sn-glycerol-3-phosphate acyltransferase
aas	9855.58	8692.99	11018.2	1.26805	0.0405391	8.45141	2.87805e-17	7.97061e-17	1090.67	1067.67	1018.73	1346.66	1371.84	1308.37	gene160	NC_010287.1	RefSeq	exon	189552	191165	.	+	.	long chain fatty acid--[acyl-carrier-protein] ligase
bioF	2825.32	2857.08	2793.55	-1.02204	0.0590379	-0.532822	0.594157	0.637259	468.055	528.858	489.266	473.903	474.428	504.8	gene161	NC_010287.1	RefSeq	exon	191208	192341	.	+	.	8-amino-7-oxononanoate synthase
priA	938.813	876.543	1001.08	1.14088	0.089008	2.13634	0.0326514	0.0425176	67.338	80.1839	81.06	88.1869	87.4015	85.4705	gene162	NC_010287.1	RefSeq	exon	192260	194521	.	-	.	Primosomal protein N'
CTL0148	559.153	354.631	763.675	2.14738	0.110521	9.97615	1.93851e-23	6.2097e-23	102.592	94.2258	106.354	231.415	219.832	201.614	gene163	NC_010287.1	RefSeq	exon	194476	195165	.	-	.	Hypothetical protein
CTL0149	2177.22	1078.62	3275.81	3.04104	0.062414	25.7084	9.41064e-146	1.1165e-144	442.931	430.247	412.181	1326.89	1323.14	1253.65	gene164	NC_010287.1	RefSeq	exon	195321	195815	.	+	.	Hypothetical protein
lysS	3609.63	3897.72	3321.53	-1.17307	0.0467536	-4.92555	8.41248e-07	1.52824e-06	486.072	489.635	478.547	409.814	411.02	418.439	gene165	NC_010287.1	RefSeq	exon	196047	197627	.	+	.	lysine--tRNA ligase
cysS	1580.1	1604.68	1555.52	-1.03231	0.0669677	-0.685032	0.493324	0.53829	212.941	204.372	216.264	198.922	200.605	214.641	gene166	NC_010287.1	RefSeq	exon	197624	199117	.	-	.	Cysteine--tRNA ligase
CTL0152	48103	22111.5	74094.5	3.35167	0.0500341	34.8738	1.85267e-266	3.78811e-265	4034.02	4437.68	3950.26	13834	14850	12941.3	gene167	NC_010287.1	RefSeq	exon	199370	200419	.	+	.	Protein disulfide isomerase
rnpA	2524.51	3387.25	1661.77	-2.03654	0.0557255	-18.4138	1.01783e-75	7.58243e-75	1845.38	1901.55	1757.38	904.271	898.707	897.413	gene168	NC_010287.1	RefSeq	exon	200497	200859	.	-	.	Ribonuclease P protein component
rpmH	822.002	1028.18	615.825	-1.67221	0.0889032	-8.34341	7.21801e-17	1.97621e-16	1445.07	1397.98	1551.87	872.049	920.745	839.53	gene169	NC_010287.1	RefSeq	exon	200872	201009	.	-	.	50S ribosomal protein L34
rpmJ	3099.53	3578.18	2620.87	-1.36433	0.0622589	-7.19889	6.07048e-13	1.44107e-12	5163.51	5270.48	4860.84	3730.24	4023.88	3448.71	gene170	NC_010287.1	RefSeq	exon	201486	201623	.	+	.	50S ribosomal protein L36
rpsN	3728.85	4365.55	3092.16	-1.41036	0.0538663	-9.20921	3.28519e-20	9.68427e-20	2934.43	2867.35	2613.68	1964.35	1969.87	2026.55	gene171	NC_010287.1	RefSeq	exon	201647	201952	.	+	.	30S ribosomal protein S14
CTL0156	1338.44	1455.72	1221.17	-1.19454	0.0762883	-3.36161	0.000774904	0.00117643	538.236	550.622	625.102	480.41	488.223	469.169	gene172	NC_010287.1	RefSeq	exon	201986	202486	.	-	.	Hypothetical protein
CTL0157	200.281	206.091	194.472	-1.05996	0.174069	-0.482638	0.629352	0.671263	151.93	163.962	166.522	131.93	173.307	149.979	gene173	NC_010287.1	RefSeq	exon	202608	202859	.	-	.	Hypothetical protein
CTL0158	4231.37	3449.88	5012.87	1.45288	0.0462089	11.6625	1.98116e-31	7.70807e-31	1327.68	1394.47	1388.97	1970.48	2020.97	1982.24	gene174	NC_010287.1	RefSeq	exon	203139	203633	.	+	.	Hypothetical protein
uvrC	2613.47	2502.97	2723.97	1.08799	0.0586458	2.0745	0.038033	0.0489942	265.784	292.987	289.76	316.748	310.628	296.075	gene175	NC_010287.1	RefSeq	exon	203679	205418	.	-	.	excinuclease ABC subunit C
mutS	7149.9	6799.18	7500.63	1.10262	0.0448105	3.14507	0.00166045	0.00246249	518.338	544.099	565.932	600.962	613.887	581.515	gene176	NC_010287.1	RefSeq	exon	205500	207962	.	-	.	DNA mismatch repair protein MutS
dnaG	1489.62	1275.64	1703.6	1.33403	0.0677885	6.13367	8.58755e-10	1.82177e-09	140.801	136.104	143.939	193.973	182.046	186.014	gene178	NC_010287.1	RefSeq	exon	208295	210082	.	+	.	DNA primase
CTL0163	60.3151	60.4488	60.1815	1.00251	0.347694	0.0104208	0.991686	0.992719	23.9098	63.2942	36.6061	41.1895	37.6564	44.4168	gene179	NC_010287.1	RefSeq	exon	210167	210454	.	+	.	Hypothetical protein
CTL0164	2976.68	3230.26	2723.1	-1.1863	0.052793	-4.66855	3.03339e-06	5.35862e-06	1294.91	1278.85	1299.12	1041.53	1126.27	1097.03	gene180	NC_010287.1	RefSeq	exon	210580	211071	.	+	.	Hypothetical protein
glyQ	5768.84	6288.67	5249.01	-1.19791	0.0446002	-5.84112	5.18515e-09	1.05795e-08	415.264	408.311	408.012	329.482	357.044	341.451	gene181	NC_010287.1	RefSeq	exon	211154	214165	.	-	.	Glycine--tRNA ligase
ctrR15_n	27.525	22.5292	32.5207	1.43454	0.477437	1.09038	0.275546	0.31599	52.6122	40.9634	55.7439	89.4429	41.167	84.9318	ctrR15_n	NC_010287.1	RefSeq	exon	214311	214399	.	+	0	ctrR15_n
pgsA	1912.31	1454.25	2370.38	1.632	0.0641394	11.0172	3.15672e-28	1.14476e-27	480.777	479.415	448.396	794.786	765.982	735.175	gene182	NC_010287.1	RefSeq	exon	214619	215227	.	+	.	CDP-diacylglycerol--glycerol-3-phosphate 3-phosphatidyltransferase
glgA	43033	3939.31	82126.7	20.8418	0.0467439	93.7322	0	0	490.574	575.218	564.881	11267.6	11541.9	11186.7	gene183	NC_010287.1	RefSeq	exon	215234	216658	.	-	.	Glycogen synthase
tRNA-Gln	429.417	507.585	351.25	-1.44629	0.114216	-4.66099	3.14697e-06	5.54907e-06	1350.42	1384.03	1424.05	982.045	977.031	918.62	gene184	NC_010287.1	RefSeq	exon	216887	216958	.	+	.	tRNA-Gln
ctrR16_n	2653.22	3276.12	2030.32	-1.61333	0.0561685	-12.2852	1.0872e-34	4.48414e-34	7781.99	7214.67	7216.08	4679.01	4629.1	4457.83	ctrR16_n	NC_010287.1	RefSeq	exon	217091	217177	.	+	0	ctrR16_n
rplY	6181.36	7695.64	4667.08	-1.64907	0.0426422	-16.9234	3.02507e-64	1.95107e-63	2729.23	2682.04	2723.99	1642.27	1590.04	1701.38	gene185	NC_010287.1	RefSeq	exon	217235	217792	.	+	.	50S ribosomal protein L25/general stress protein Ctc
pth	2468.2	3162.47	1773.93	-1.78308	0.0575692	-14.4934	1.33469e-47	6.89592e-47	1115.02	1160.11	1179.43	619.722	673.88	644.178	gene186	NC_010287.1	RefSeq	exon	217800	218339	.	+	.	peptidyl-tRNA hydrolase
rpsF	7032.6	8408.46	5656.73	-1.48729	0.0432052	-13.2551	4.21688e-40	1.98648e-39	4843.37	4726.57	5061.21	3336.75	3325.79	3180.43	gene187	NC_010287.1	RefSeq	exon	218477	218815	.	+	.	30S ribosomal protein S6
rpsR	4092.32	4798.2	3386.44	-1.41691	0.0516723	-9.7295	2.25709e-22	6.97447e-22	3878.56	3779.13	3847.79	2591.93	2881.64	2646.69	gene188	NC_010287.1	RefSeq	exon	218832	219077	.	+	.	30S ribosomal protein S18
rplI	6438.84	7586.13	5291.55	-1.43273	0.0508989	-10.1921	2.15109e-24	7.07944e-24	3103.08	3000.15	2775.5	1976.79	2161.39	2055	gene189	NC_010287.1	RefSeq	exon	219098	219601	.	+	.	50S ribosomal protein L9
ispE	1713.47	1478.17	1948.76	1.31843	0.0677083	5.89028	3.85541e-09	7.93373e-09	320.553	345.862	339.283	430.093	468.231	427.541	gene190	NC_010287.1	RefSeq	exon	219665	220531	.	+	.	4-diphosphocytidyl-2C-methyl-D-erythritol kinase
ctrR17_n	423.902	250.861	596.943	2.37408	0.12738	9.79254	1.21208e-22	3.79417e-22	747.028	708.895	786.15	1669.65	1700.92	1964.62	ctrR17_n	NC_010287.1	RefSeq	exon	220669	220734	.	-	0	ctrR17_n
CTL0174	1911.29	1336.03	2486.56	1.86021	0.0767753	11.6634	1.95973e-31	7.65571e-31	168.155	208.829	205.495	346.667	365.032	372.381	gene191	NC_010287.1	RefSeq	exon	220834	222186	.	-	.	Hypothetical protein
ptr	4134.04	4631.13	3636.96	-1.27437	0.0584159	-5.98783	2.12654e-09	4.42338e-09	299.137	310.585	341.792	239.866	243.39	263.995	gene192	NC_010287.1	RefSeq	exon	222365	225235	.	-	.	insulinase/protease
plsB	1859.54	1943.74	1775.34	-1.09591	0.0796798	-1.6582	0.0972775	0.119239	327.395	399.322	417.56	342.394	358.488	344.26	gene193	NC_010287.1	RefSeq	exon	225287	226288	.	-	.	glycerol-3-phosphate acyltransferase
cafE	7984.07	8291.93	7676.21	-1.08082	0.0419334	-2.67381	0.00749951	0.0104148	1020.87	1048.24	1109.07	978.305	987.886	975.989	gene194	NC_010287.1	RefSeq	exon	226301	227839	.	-	.	Ribonuclease E
CTL0178a	22.6398	24.2926	20.987	-1.14442	0.494413	-0.393641	0.693846	0.731928	19.3972	31.3797	16.4985	19.0528	20.6415	18.4264	gene195	NC_010287.1	RefSeq	exon	228109	228321	.	-	.	Hypothetical protein
CTL0178	464.371	528.017	400.726	-1.32063	0.114582	-3.50165	0.000462382	0.000715079	232.678	224.044	254.384	181.032	189.718	168.928	gene196	NC_010287.1	RefSeq	exon	228286	228723	.	+	.	Hypothetical protein
CTL0179	2090.14	2490.69	1689.59	-1.47201	0.0682697	-8.17031	3.07605e-16	8.18861e-16	1550.72	1571.09	1371.16	1014.32	1065.32	968.205	gene197	NC_010287.1	RefSeq	exon	228663	228989	.	+	.	Hypothetical protein
rpmF	988.186	1182.6	793.772	-1.49006	0.0791189	-7.27225	3.53549e-13	8.55821e-13	1346.6	1250.69	1278.2	885.358	870.371	845.534	gene198	NC_010287.1	RefSeq	exon	228973	229152	.	+	.	50S ribosomal protein L32
plsX	2318.59	2856.47	1780.72	-1.6041	0.0607673	-11.2193	3.27791e-29	1.22096e-28	623.305	551.957	569.006	364.687	361.835	360.852	gene199	NC_010287.1	RefSeq	exon	229174	230139	.	+	.	Phosphate acyltransferase
pmpD	32181.9	32213.8	32150	-1.00197	0.0293977	-0.096774	0.922906	0.93655	1387.4	1375.52	1374.29	1378.68	1370.01	1380.31	gene200	NC_010287.1	RefSeq	exon	230359	234951	.	+	.	Outer membrane protein PmpD
CTL0184	1122.09	1119.5	1124.68	1.00672	0.0786726	0.122852	0.902224	0.923362	273.708	297.698	259.241	280.367	282.048	272.078	gene201	NC_010287.1	RefSeq	exon	235152	235946	.	+	.	Inclusion membrane protein
CTL0185	672.231	96.8995	1247.56	12.9942	0.137324	26.9421	7.05307e-160	9.03734e-159	56.0062	75.9531	58.5698	871.484	832.919	748.625	gene202	NC_010287.1	RefSeq	exon	236030	236329	.	-	.	Putative membrane protein
CTL0186	636.134	45.8508	1226.42	27.3618	0.172753	27.6354	4.18409e-168	5.8274e-167	35.6631	21.7607	17.084	641.116	676.654	675.162	gene203	NC_010287.1	RefSeq	exon	236350	236712	.	-	.	Putative membrane protein
glmM	3965.76	3552.05	4379.46	1.23231	0.0538744	5.59395	2.21965e-08	4.41632e-08	467.469	524.225	529.928	630.694	625.172	620.199	gene204	NC_010287.1	RefSeq	exon	236957	238333	.	+	.	Phosphoglucosamine mutase
glmS	11986	11239.3	12732.7	1.1328	0.0402078	4.47422	7.66924e-06	1.32556e-05	1155.46	1247.95	1237.35	1350.61	1403.9	1369.98	gene205	NC_010287.1	RefSeq	exon	238344	240164	.	+	.	Glutamine--fructose-6-phosphate aminotransferase
tyrP	4098.27	4374.35	3822.2	-1.14472	0.0477961	-4.07966	4.51012e-05	7.40893e-05	685.955	734.023	735.684	622.521	628.458	632.583	gene206	NC_010287.1	RefSeq	exon	240267	241463	.	+	.	Tyrosine-specific transport protein
CTL0190	6161.98	5920.21	6403.75	1.08115	0.0412556	2.72845	0.00636329	0.00892719	973.731	954.693	996.361	1063.06	1035.58	1065.03	gene207	NC_010287.1	RefSeq	exon	241646	242839	.	+	.	Tyrosine-specific transport protein
CTL0191	8080.46	5577.61	10583.3	1.89872	0.0432674	21.3794	2.07782e-101	1.91998e-100	1512.04	1588.13	1488.53	2821.53	2876.93	3008.45	gene208	NC_010287.1	RefSeq	exon	242881	243597	.	+	.	Hypothetical protein
ftsY	2921.11	3417.8	2424.43	-1.40871	0.0560777	-8.8159	1.18732e-18	3.3858e-18	781.865	809.455	766.665	528.139	559.993	584.517	gene209	NC_010287.1	RefSeq	exon	243695	244549	.	-	.	Signal recognition particle receptor FtsY
sucC	4015.08	1664.22	6365.94	3.82648	0.0507611	38.1398	0	0	274.017	289.681	281.854	1070.83	1109.19	1054.36	gene210	NC_010287.1	RefSeq	exon	244619	245779	.	+	.	Succinyl-CoA ligase subunit beta
sucD	2913.53	1240.77	4586.3	3.70203	0.0610063	30.9528	2.32811e-210	3.9952e-209	266.322	297.57	271.611	1042.89	1064.7	980.71	gene211	NC_010287.1	RefSeq	exon	245794	246669	.	+	.	Succinyl-CoA ligase subunit alpha
htrA	8381.04	6010.87	10751.2	1.78827	0.0433118	19.361	1.64548e-83	1.32883e-82	795.164	779.053	799.056	1385.77	1487.81	1371.33	gene212	NC_010287.1	RefSeq	exon	246808	248301	.	+	.	Serine protease
CTL0196	11650.3	14144	9156.52	-1.54449	0.0358535	-17.4914	1.66589e-68	1.12741e-67	962.488	949.452	940.438	605.189	611.371	630.01	gene213	NC_010287.1	RefSeq	exon	248502	251426	.	+	.	Zn-dependent peptidase
rmuC	2195.1	2347.76	2042.43	-1.15095	0.0629548	-3.22183	0.00127373	0.00190367	338.509	356.577	383.489	318.495	317.535	302.276	gene214	NC_010287.1	RefSeq	exon	251440	252723	.	-	.	DNA recombination protein
pssA	2426.23	2524.18	2328.28	-1.08336	0.0616922	-1.87241	0.0611497	0.0773222	613.829	650.971	615.191	541.968	612.68	579.437	gene215	NC_010287.1	RefSeq	exon	252727	253518	.	-	.	CDP-diacylglycerol--serine O-phosphatidyltransferase
nrdA	13047.1	10266.4	15827.8	1.54176	0.0402565	15.515	2.74453e-54	1.55147e-53	675.635	619.607	630.933	987.457	1006.63	975.52	gene216	NC_010287.1	RefSeq	exon	254153	257296	.	+	.	Ribonucleoside-diphosphate reductase subunit alpha
nrdB	4915.26	3200.54	6629.98	2.06962	0.0537567	19.5207	7.32337e-85	6.06703e-84	559.877	612.294	641.398	1233.4	1223.82	1299.62	gene217	NC_010287.1	RefSeq	exon	257334	258374	.	+	.	Ribonucleoside-diphosphate reductase subunit beta
trmB	475.296	537.019	413.573	-1.30067	0.112611	-3.36783	0.000757613	0.001152	154.655	149.881	164.761	122.326	112.033	127.059	gene218	NC_010287.1	RefSeq	exon	258634	259308	.	+	.	tRNA (guanine-N(7)-)-methyltransferase
tRNA-Val	1.38399	0.933892	1.83409	1.99427	2.30417	0.432198	0.665598	0.706784	7.44434	0	0	12.6557	0	1.96438	gene219	NC_010287.1	RefSeq	exon	259299	259372	.	-	.	tRNA-Val
CTL0202	198.002	205.453	190.551	-1.0756	0.170768	-0.615697	0.538095	0.581675	74.8633	70.1105	62.1917	69.6387	60.8765	61.6244	gene220	NC_010287.1	RefSeq	exon	259424	260008	.	+	.	rRNA methylase
murB	655.535	640.012	671.058	1.04964	0.099747	0.70075	0.483459	0.52856	156.901	138.38	135.687	148.247	157.931	145.696	gene221	NC_010287.1	RefSeq	exon	260005	260880	.	-	.	UDP-N-acetylenolpyruvoylglucosamine reductase
nusB	3265.19	4155.73	2374.66	-1.74856	0.0633382	-12.7279	4.13707e-37	1.84918e-36	1670.57	1646.1	1518.37	847.24	994.952	920.639	gene222	NC_010287.1	RefSeq	exon	261013	261519	.	-	.	Transcription termination factor NusB
infC	8507.95	10544.1	6471.75	-1.62926	0.0377168	-18.6713	8.48203e-78	6.53526e-77	3666.65	3718.86	3701.37	2276.19	2310.65	2218.03	gene223	NC_010287.1	RefSeq	exon	261951	262511	.	+	.	Translation initiation factor IF-3
rpmI	1864.81	2198.96	1530.66	-1.43675	0.0748408	-6.98564	2.83552e-12	6.5979e-12	2293.86	2325.96	2353.9	1564.22	1811.45	1478.65	gene224	NC_010287.1	RefSeq	exon	262498	262683	.	+	.	50S ribosomal protein L35
rplT	4466.88	5293.15	3640.62	-1.45353	0.0489356	-11.0259	2.86584e-28	1.04321e-27	2738.12	2861.72	2793.46	1830.24	2001.34	1941.31	gene225	NC_010287.1	RefSeq	exon	262702	263073	.	+	.	50S ribosomal protein L20
pheS	9207.31	10049.3	8365.31	-1.20099	0.0428635	-6.16437	7.07627e-10	1.51118e-09	1860.09	2007.7	1893	1625.03	1540.6	1629.8	gene226	NC_010287.1	RefSeq	exon	263080	264108	.	+	.	Phenylalanine--tRNA ligase subunit alpha
tRNA-Ser	105.442	101.117	109.766	1.08956	0.25719	0.481155	0.630406	0.671641	181.467	303.812	216.445	308.501	217.246	236.003	gene227	NC_010287.1	RefSeq	exon	264109	264193	.	+	.	tRNA-Ser
CTL0209	1271.21	472.764	2069.66	4.36301	0.0788384	26.958	4.59817e-160	5.97141e-159	46.673	44.719	49.6664	205.036	208.008	204.48	gene228	NC_010287.1	RefSeq	exon	264419	266395	.	+	.	Putative inclusion membrane protein
CTL0210	759.622	687.645	831.599	1.20466	0.0989311	2.71525	0.00662255	0.00927736	116.33	112.584	139.501	148.573	150.548	146.42	gene229	NC_010287.1	RefSeq	exon	266392	267492	.	-	.	Hypothetical protein
CTL0211	983.125	1027.06	939.186	-1.09724	0.116084	-1.1533	0.248785	0.287705	168.627	164.601	235.638	169.717	163.481	186.994	gene230	NC_010287.1	RefSeq	exon	267495	268559	.	-	.	Hypothetical protein
tilS	1229.93	1200.77	1259.08	1.04782	0.100729	0.669084	0.503442	0.546058	208.434	260.096	264.709	251.742	228.328	288.772	gene231	NC_010287.1	RefSeq	exon	268657	269622	.	+	.	tRNA(Ile)-lysidine synthase
ftsH	20436.6	13422.9	27450.3	2.04427	0.0350051	29.4696	7.0697e-191	1.04523e-189	972.681	928.389	986.541	1970.95	1984.63	1949.69	gene232	NC_010287.1	RefSeq	exon	269783	272524	.	+	.	ATP-dependent zinc metalloprotease FtsH
pnp	27269.6	27227.5	27311.7	1.00313	0.0326723	0.137807	0.890393	0.913199	2601.78	2548.21	2541.98	2566.53	2632.09	2517.14	gene233	NC_010287.1	RefSeq	exon	272739	274826	.	-	.	Polyribonucleotide nucleotidyltransferase
rpsO	4873.59	5376.24	4370.94	-1.23118	0.0511816	-5.86233	4.56405e-09	9.35193e-09	3770.48	3784.15	4190.99	3198.62	3103.16	3247.54	gene234	NC_010287.1	RefSeq	exon	274855	275124	.	-	.	30S ribosomal protein S15
CTL0216	251.315	239.768	262.862	1.09821	0.162136	0.833611	0.4045	0.451481	111.968	87.6856	87.8126	93.2713	108.724	113.159	gene235	NC_010287.1	RefSeq	exon	275350	275841	.	+	.	Nucleoside deaminase
CTL0217	145.367	127.776	162.957	1.27222	0.204964	1.6947	0.0901315	0.111047	91.8135	82.7589	95.5787	107.414	134.998	102.12	gene236	NC_010287.1	RefSeq	exon	275813	276091	.	+	.	Hypothetical protein
CTL0218	784.616	751.094	818.138	1.08877	0.0920175	1.33344	0.182389	0.215062	205.115	209.867	213.461	230.034	210.789	243.717	gene237	NC_010287.1	RefSeq	exon	276063	276767	.	-	.	Hypothetical protein
CTL0219	652.219	224.079	1080.36	4.82289	0.113225	20.0477	2.11303e-89	1.79701e-88	75.3614	92.49	86.829	413.825	431.475	382.596	gene238	NC_010287.1	RefSeq	exon	276902	277420	.	-	.	Putative T3SS effector
CTL0220	661.044	274.122	1047.97	3.79721	0.117974	16.3167	7.51267e-60	4.71875e-59	107.569	91.0838	120.279	404.84	443.711	370.721	gene239	NC_010287.1	RefSeq	exon	277433	277939	.	-	.	T3SS secreted protein
CTL0221	1085.2	644.541	1525.86	2.37186	0.0787872	15.815	2.45184e-56	1.44553e-55	266.259	272.165	253.659	611.99	633.543	629.608	gene240	NC_010287.1	RefSeq	exon	277967	278446	.	-	.	T3SS secreted protein
CTL0222	4691.29	4378.66	5003.92	1.1437	0.0635047	3.0503	0.00228615	0.00335418	4902.55	4597.37	4166.05	5249.14	5558.99	4809.32	gene241	NC_010287.1	RefSeq	exon	278763	278951	.	+	.	Hypothetical protein
CTL0223	2984.01	2589.6	3378.42	1.30587	0.0545158	7.06236	1.63694e-12	3.83683e-12	425.146	427.782	401.214	551.045	560.83	524.289	gene242	NC_010287.1	RefSeq	exon	278970	280187	.	+	.	Hypothetical protein
map	1942.36	2264.62	1620.11	-1.3989	0.0618822	-7.82601	5.03579e-15	1.29051e-14	499.943	502.539	522.455	379.704	348.82	362.415	gene243	NC_010287.1	RefSeq	exon	280144	281019	.	-	.	Methionine aminopeptidase
CTL0225	1296.76	1666.29	927.24	-1.79909	0.0891689	-9.50184	2.06217e-21	6.23189e-21	459.068	505.881	566.056	262.576	278.956	310.427	gene244	NC_010287.1	RefSeq	exon	281052	281693	.	-	.	Hypothetical protein
CTL0226	2906.76	3487.58	2325.93	-1.50011	0.0537944	-10.876	1.49932e-27	5.31677e-27	1093.5	1160.06	1175.18	781.214	743.276	762.192	gene245	NC_010287.1	RefSeq	exon	281710	282309	.	-	.	Hypothetical protein
CTL0227	2362.54	2781.12	1943.96	-1.43202	0.0644099	-8.04297	8.76896e-16	2.3151e-15	299.561	299.693	327.594	209.879	231.341	206.631	gene246	NC_010287.1	RefSeq	exon	282504	284273	.	-	.	ABC transporter permease/substrate-binding protein
CTL0231	2549.15	2588.52	2509.79	-1.03248	0.0566314	-0.814201	0.41553	0.460581	287.402	295.076	313.593	292.571	282.702	293.543	gene248	NC_010287.1	RefSeq	exon	285800	287503	.	-	.	Sulfate transporter
CTL0232	2453.28	2157.05	2749.51	1.27358	0.0556505	6.26935	3.62562e-10	7.95484e-10	339.405	323.73	341.915	436.451	426.814	417.836	gene249	NC_010287.1	RefSeq	exon	288258	289523	.	+	.	Na(+)/H(+) antiporter
cpa	13635.9	15568.3	11703.4	-1.33035	0.0342297	-12.0308	2.44785e-33	9.72058e-33	1719.75	1664.74	1700.43	1270.65	1289.37	1262.56	gene250	NC_010287.1	RefSeq	exon	289633	291438	.	+	.	Hypothetical protein
ispH	12762.5	12458.9	13066.1	1.04904	0.0369489	1.86946	0.0615594	0.0777379	2740.69	2647.18	2565.84	2786.75	2776.45	2778.12	gene251	NC_010287.1	RefSeq	exon	291533	292456	.	+	.	4-hydroxy-3-methylbut-2-enyl diphosphate reductase
copD2	1394.85	1600.66	1189.03	-1.34498	0.0676438	-6.32111	2.59699e-10	5.73726e-10	216.338	215.867	204.903	158.298	158.421	156.546	gene252	NC_010287.1	RefSeq	exon	292508	293989	.	-	.	Type III secretion system translocator CopD
copB2	962.117	1345.68	578.556	-2.32873	0.100759	-12.1036	1.01097e-33	4.08211e-33	186.525	157.998	177.361	85.0729	65.7135	73.59	gene253	NC_010287.1	RefSeq	exon	294001	295521	.	-	.	Type III secretion system translocator CopB
lcrH	459.245	615.076	303.414	-2.02816	0.118161	-8.63379	5.93507e-18	1.68248e-17	209.003	192.364	206.371	96.2142	92.5479	111.032	gene254	NC_010287.1	RefSeq	exon	295549	296145	.	-	.	Type III secretion chaperone
CTL0238	3404.48	4190.99	2617.97	-1.60047	0.0562349	-12.0654	1.60935e-33	6.47107e-33	587.569	560.029	558.521	346.213	338.926	380.615	gene255	NC_010287.1	RefSeq	exon	296067	297515	.	-	.	Type III secretion low calcium response chaperone
tRNA-Leu	1006.48	722.922	1290.05	1.78745	0.0832585	10.0639	7.97598e-24	2.57212e-23	1810.52	1748.77	1641.13	3127.44	3213.48	2939.19	gene256	NC_010287.1	RefSeq	exon	297883	297964	.	+	.	tRNA-Leu
CTL0238b	2242.49	1913.13	2571.85	1.34553	0.0698591	6.1291	8.83792e-10	1.86255e-09	1259.29	1257.94	1170.72	1680.23	1777.81	1499.72	gene257	NC_010287.1	RefSeq	exon	298073	298378	.	+	.	Hypothetical protein
xerD	1490.16	1301.85	1678.48	1.28789	0.0771488	4.73121	2.23186e-06	3.96454e-06	295.267	265.794	289.358	392.723	367.766	335.963	gene258	NC_010287.1	RefSeq	exon	298375	299277	.	-	.	Site-specific tyrosine recombinase XerD
CTL0244	1329.17	1560.24	1098.1	-1.42173	0.0808754	-6.27687	3.45463e-10	7.59702e-10	297.142	312.405	320.098	229.242	194.518	230.527	gene259	NC_010287.1	RefSeq	exon	299525	300514	.	+	.	Hypothetical protein
glgB	8001.47	8804.84	7198.09	-1.22347	0.038027	-7.65205	1.97796e-14	4.96297e-14	776.501	777.003	789.198	651.945	631.765	631.485	gene260	NC_010287.1	RefSeq	exon	300529	302745	.	+	.	1,4-alpha-glucan branching protein
CTL0246	764.079	759.484	768.675	1.01166	0.0884124	0.189155	0.849972	0.878304	150.412	142.077	146.728	151.649	142.532	150.352	gene261	NC_010287.1	RefSeq	exon	302756	303775	.	-	.	Deubiquitinase
CTL0247	1052.56	692.185	1412.93	2.04336	0.090343	11.4114	3.66596e-30	1.39248e-29	122.19	109.584	106.787	240.86	241.706	208.524	gene262	NC_010287.1	RefSeq	exon	303998	305203	.	-	.	Deubiquitinase
pmpE	12670.1	4640.21	20699.9	4.4567	0.0398406	54.115	0	0	309.087	308.215	327.195	1393.47	1440.67	1379.25	gene263	NC_010287.1	RefSeq	exon	305380	308277	.	-	.	Outer membrane protein PmpE
pmpF	21178.9	7470.67	34887.1	4.67133	0.0360297	61.7223	0	0	463.778	488.021	470.199	2189.14	2270.06	2181.35	gene264	NC_010287.1	RefSeq	exon	308280	311378	.	-	.	Outer membrane protein PmpF
pmpG	49773.4	22133	77413.9	3.49841	0.0427733	42.239	0	0	1365.33	1534.66	1396.07	5115.73	5069.18	4841.31	gene265	NC_010287.1	RefSeq	exon	311543	314581	.	+	.	Outer membrane protein PmpG
pmpH	36048.8	16738.9	55358.7	3.30762	0.0370647	46.5617	0	0	1066.2	1121.62	1080.59	3651.58	3703.84	3453.85	gene266	NC_010287.1	RefSeq	exon	314612	317632	.	+	.	Outer membrane protein PmpH
CTL0252	753.011	520.912	985.109	1.88247	0.101728	8.97122	2.93251e-19	8.47793e-19	170.709	152.161	191.828	338.58	328.95	305.825	gene267	NC_010287.1	RefSeq	exon	318047	318643	.	+	.	Hypothetical protein
pmpI	26305	24993.8	27616.2	1.10506	0.0348389	4.13696	3.51942e-05	5.82128e-05	1894.45	1877.71	1818.75	2117.08	2003.19	2057.26	gene268	NC_010287.1	RefSeq	exon	318738	321374	.	-	.	Outer membrane protein PmpI
CTL0255	14030.9	1060.23	27001.5	25.4985	0.107195	43.5872	0	0	107.66	132.8	112.278	3099.28	3102.69	2781.43	gene269	NC_010287.1	RefSeq	exon	321649	323421	.	+	.	T3SS effector
CTL0256	16073.2	5886.77	26259.6	4.45786	0.0467889	46.0868	0	0	4057.96	4203.29	4458.42	18470.8	20088.2	18180.6	gene270	NC_010287.1	RefSeq	exon	323566	323838	.	-	.	Hypothetical protein
gatC	1313.93	1433.3	1194.55	-1.2015	0.0759369	-3.48761	0.000487354	0.000750557	885.41	920.461	984.463	810.826	726.969	787.748	gene271	NC_010287.1	RefSeq	exon	324039	324341	.	+	.	Aspartyl/glutamyl-tRNA amidotransferase subunit C
gatA	7168.67	7349.01	6988.33	-1.05159	0.0415313	-1.74729	0.0805863	0.100445	1009.95	957.75	969.3	925.099	955.584	912.169	gene272	NC_010287.1	RefSeq	exon	324353	325828	.	+	.	Aspartyl/glutamyl-tRNA amidotransferase subunit A
gatB	9195.25	8877.24	9513.26	1.07157	0.0394174	2.53017	0.0114008	0.0155407	1168.04	1199.92	1201.55	1263.59	1318.49	1243.17	gene273	NC_010287.1	RefSeq	exon	325830	327296	.	+	.	Aspartyl/glutamyl-tRNA amidotransferase subunit B
CTL0260	2493.11	741.777	4244.45	5.71721	0.0771142	32.618	2.2796e-233	4.13338e-232	122.082	139.665	138.947	799.015	808.063	685.687	gene274	NC_010287.1	RefSeq	exon	327395	328486	.	-	.	Inclusion membrane protein
CTL0261	165.825	140.452	191.198	1.36385	0.189296	2.36502	0.018029	0.0240636	50.2558	49.0364	46.058	62.9823	59.6503	75.2323	gene275	NC_010287.1	RefSeq	exon	328614	329183	.	-	.	Hypothetical protein
CTL0262	1448.74	1638.32	1259.15	-1.30181	0.0730226	-5.21091	1.87912e-07	3.52015e-07	308.459	353.649	354.092	259.488	261.98	259.546	gene276	NC_010287.1	RefSeq	exon	329497	330447	.	+	.	Hypothetical protein
rnhC	598.635	570.466	626.803	1.09525	0.109755	1.19588	0.231742	0.268966	109.505	122.131	141.016	134.653	139.9	134.9	gene277	NC_010287.1	RefSeq	exon	330463	331365	.	-	.	Ribonuclease HIII
CTL0264	703.804	629.252	778.356	1.23644	0.10618	2.88375	0.00392967	0.00565331	322.623	258.1	278.493	380.461	324.659	357.69	gene278	NC_010287.1	RefSeq	exon	331621	332052	.	+	.	DNA-binding protein
htrB	1266.32	1487.37	1045.27	-1.42359	0.0706455	-7.21253	5.49231e-13	1.3097e-12	207.184	214.756	219.41	147.073	150.947	152.696	gene279	NC_010287.1	RefSeq	exon	332039	333406	.	-	.	Lipid A biosynthesis lauroyl acyltransferase
CTL0266	3917.66	4555.95	3279.37	-1.39093	0.0579285	-8.21786	2.07161e-16	5.56095e-16	672.277	684.726	780.985	513.832	515.331	509.757	gene280	NC_010287.1	RefSeq	exon	333538	334794	.	-	.	Hypothetical protein
CTL0267	4224.29	4801.34	3647.25	-1.31637	0.0507082	-7.82063	5.25578e-15	1.3433e-14	1114.58	1244.29	1203.64	912.174	890.204	903.817	gene281	NC_010287.1	RefSeq	exon	334791	335585	.	-	.	Integral membrane protein
cydA	7948.71	6061.2	9836.23	1.62183	0.0504966	13.8153	2.06076e-43	1.00527e-42	822.83	900.109	943.251	1488.93	1388.94	1448.87	gene282	NC_010287.1	RefSeq	exon	335860	337200	.	+	.	Cyto chrome d ubiquinol oxidase subunit I
cydB	4969.3	3544.03	6394.57	1.80349	0.0478883	17.7661	1.29408e-70	8.94681e-70	650.735	647.389	670.37	1158.3	1152.01	1241.48	gene283	NC_010287.1	RefSeq	exon	337212	338273	.	+	.	Cyto chrome d ubiquinol oxidase subunit II
CTL0270	1747.75	1499.56	1995.94	1.32881	0.0655949	6.25254	4.03826e-10	8.84003e-10	216.764	221.864	239.19	309.064	298.275	294.85	gene284	NC_010287.1	RefSeq	exon	338371	339675	.	-	.	Ribonuclease
CTL0271	8426.58	5175.35	11677.8	2.25854	0.0445691	26.3723	2.84705e-153	3.55326e-152	1458.06	1414.46	1315.16	3198.6	3159.27	3091.33	gene285	NC_010287.1	RefSeq	exon	339884	340612	.	+	.	Hypothetical protein
CTL0272	17114.2	11746.9	22481.6	1.91369	0.0338038	27.6998	7.01601e-169	9.91527e-168	1734.51	1794.64	1792.82	3412.45	3351.62	3421.3	gene286	NC_010287.1	RefSeq	exon	340798	342099	.	+	.	Hypothetical protein
CTL0273	1271.92	1259.19	1284.66	1.02038	0.0697981	0.417011	0.67667	0.716167	534.029	515.327	517.664	525.558	540.15	533.002	gene287	NC_010287.1	RefSeq	exon	342161	342634	.	-	.	Hypothetical protein
tmRNA	474.644	443.169	506.119	1.1425	0.122256	1.57201	0.115948	0.14069	911.458	720.864	744.18	971.994	856.678	885.399	tmRNA	NC_010287.1	RefSeq	exon	342804	342913	.	-	0	tmRNA
ctrR3	245861	174812	316910	1.81289	0.0866656	9.90346	4.021e-23	1.27111e-22	84697.3	87277.3	73543.4	149957	155400	139733	ctrR3	NC_010287.1	RefSeq	exon	342911	343330	.	-	0	ctrR3
ileS	7701.72	8149.43	7254.01	-1.12358	0.0385204	-4.36397	1.27724e-05	2.17243e-05	514.404	511.725	519.084	457.071	449.981	468.38	gene288	NC_010287.1	RefSeq	exon	343680	346790	.	+	.	Isoleucine--tRNA ligase
lepB	3316.75	3455.91	3177.6	-1.08854	0.0514518	-2.3787	0.017374	0.0232217	351.928	353.079	375.311	330.454	339.242	323.622	gene289	NC_010287.1	RefSeq	exon	346848	348734	.	-	.	Signal peptidase I
CTL0276	569.662	504.974	634.35	1.25311	0.109898	2.962	0.00305645	0.00445714	128.465	126.588	145.313	153.989	168.42	180.533	gene290	NC_010287.1	RefSeq	exon	348920	349663	.	-	.	Hypothetical protein
rpmE2	5792.59	6427.68	5157.49	-1.24626	0.0498991	-6.36497	1.95329e-10	4.32514e-10	3682.65	3980.22	3932.04	2999.54	3020.28	3283.81	gene291	NC_010287.1	RefSeq	exon	349739	350065	.	+	.	50S ribosomal protein L31 type B
prfA	4832.13	5359.68	4304.58	-1.24425	0.0483156	-6.52536	6.78376e-11	1.52318e-10	996.432	1000.89	930.034	796.331	798.994	755.759	gene292	NC_010287.1	RefSeq	exon	350253	351332	.	+	.	Peptide chain Release factor 1
CTL0279	1902.8	2250.18	1555.42	-1.44714	0.0699083	-7.62722	2.39864e-14	6.00283e-14	516.806	494.521	509.096	360.09	373.521	317.37	gene293	NC_010287.1	RefSeq	exon	351316	352188	.	+	.	Release factor glutamine methyltransferase
ffh	12157.3	15056.1	9258.48	-1.62575	0.0360743	-19.435	3.90704e-84	3.20911e-83	2186.55	2259.53	2147.28	1355.65	1358.38	1340.44	gene294	NC_010287.1	RefSeq	exon	352185	353531	.	+	.	Signal recognition particle subunit FFH
rpsP	4573.61	5155.52	3991.7	-1.29178	0.0448606	-8.23348	1.81848e-16	4.90888e-16	2812.48	2928.2	2923.48	2283.49	2205	2219.8	gene295	NC_010287.1	RefSeq	exon	353522	353872	.	+	.	30S ribosomal protein S16
trmD	11137.2	12771.4	9503.07	-1.34327	0.0437923	-9.72206	2.42817e-22	7.47909e-22	2451.66	2442.55	2219.62	1790.5	1768.9	1733.94	gene296	NC_010287.1	RefSeq	exon	353888	354946	.	+	.	fused tRNA (guanine-N(1)-)-methyltransferase/Hypothetical protein
rplS	4176.73	4554.95	3798.51	-1.19815	0.04898	-5.3248	1.01066e-07	1.92707e-07	2430.05	2554.18	2356.91	2024.44	2000.91	2096.66	gene297	NC_010287.1	RefSeq	exon	354972	355337	.	+	.	50S ribosomal protein L19
rnhB	5028.74	5633.04	4424.44	-1.27208	0.0461391	-7.52491	5.27576e-14	1.30334e-13	1712.87	1754.59	1613.28	1321.01	1334.23	1335.39	gene298	NC_010287.1	RefSeq	exon	355401	356054	.	+	.	Ribonuclease HII
gmk	2883.54	2923.82	2843.26	-1.02852	0.0531175	-0.763783	0.444997	0.490978	919.027	929.135	942.602	883.733	887.39	942.749	gene299	NC_010287.1	RefSeq	exon	356045	356662	.	+	.	Guanylate kinase
rpoZ	1573.32	1444.09	1702.54	1.17735	0.0726897	3.24039	0.00119365	0.00179515	894.5	921.464	995.379	1097.24	1043.29	1173.95	gene300	NC_010287.1	RefSeq	exon	356655	356957	.	+	.	RNA polymerase sigma factor omega subunit
metG	9257.49	8665.97	9849	1.13645	0.0376169	4.90565	9.31206e-07	1.68529e-06	1028.28	1029.98	1034.21	1180.52	1140.08	1194.04	gene301	NC_010287.1	RefSeq	exon	356957	358609	.	+	.	Methionine--tRNA ligase
recD	2036.92	2040.43	2033.41	-1.00467	0.0641071	-0.104773	0.916556	0.934051	169.861	176.648	190.574	171.479	182.065	181.689	gene302	NC_010287.1	RefSeq	exon	358748	360988	.	-	.	Exodeoxyribonuclease V subunit alpha
CTL0289	1686.06	1586.11	1786.01	1.12724	0.0649385	2.66085	0.00779427	0.0108085	328.788	319.607	305.334	349.564	354.659	369.708	gene303	NC_010287.1	RefSeq	exon	361236	362216	.	-	.	Membrane transport/efflux protein
CTL0290	657.939	532.889	782.99	1.46736	0.111484	4.96237	6.96374e-07	1.27713e-06	140.567	125.607	139.948	189.966	227.216	179.545	gene304	NC_010287.1	RefSeq	exon	362599	363372	.	+	.	Hypothetical protein
CTL0291	173.517	149.699	197.334	1.32126	0.210726	1.90729	0.0564831	0.0718944	18.553	32.5326	25.1702	37.6064	33.7911	29.123	gene305	NC_010287.1	RefSeq	exon	363337	364494	.	-	.	Hypothetical protein
tRNA-Asn	190.597	226.299	154.896	-1.46075	0.186476	-2.93183	0.00336975	0.00489914	738.334	544.33	571.342	463.924	439.664	365.429	gene307	NC_010287.1	RefSeq	exon	364905	364976	.	-	.	tRNA-Asn
CTL0293	394.867	380.34	409.393	1.07774	0.121856	0.886409	0.375397	0.421445	219.554	221.034	209.713	223.498	251.479	224.998	gene308	NC_010287.1	RefSeq	exon	365040	365384	.	-	.	Hypothetical protein
dcd	3164.42	2852.37	3476.47	1.2182	0.0510534	5.57753	2.43952e-08	4.82382e-08	987.356	953.324	995.704	1157.44	1212.34	1209.08	gene309	NC_010287.1	RefSeq	exon	365406	365978	.	-	.	Deoxycytidine triphosphate deaminase
CTL0295	7.61344	4.84247	10.3844	2.16048	1.00625	1.10445	0.269396	0.309676	0	11.9142	6.75545	15.3026	3.83149	20.902	gene310	NC_010287.1	RefSeq	exon	366065	366217	.	+	.	Hypothetical protein
ruvB	3478.36	2531.54	4425.18	1.7506	0.055063	14.6713	9.8437e-49	5.14119e-48	504.837	513.911	467.118	847.061	903.535	846.728	gene311	NC_010287.1	RefSeq	exon	366259	367263	.	+	.	Holliday junction DNA helicase RuvB
CTL0297	8732.43	5804.64	11660.2	2.00803	0.0468919	21.449	4.66749e-102	4.35481e-101	1390.08	1384.16	1437.36	2823.57	2981.39	2655.17	gene312	NC_010287.1	RefSeq	exon	367265	368077	.	+	.	Hypothetical protein
CTL0298	2836.98	2638.89	3035.08	1.14893	0.0552218	3.62698	0.000286759	0.000452504	261.262	247.028	269.631	289.006	302.557	303.151	gene313	NC_010287.1	RefSeq	exon	368138	370138	.	-	.	Glycosyl hydrolase
CTL0299	13989	11391.1	16586.9	1.45618	0.0349326	15.521	2.50196e-54	1.42271e-53	4443.67	4446.87	4441.54	6323.37	6472.25	6617.53	gene314	NC_010287.1	RefSeq	exon	370259	370762	.	-	.	Type III secretion system chaperone
ssb	3311.77	2834.7	3788.84	1.3367	0.0512639	8.16703	3.16061e-16	8.39047e-16	1131.4	1212.69	1183.61	1595.11	1530.48	1589.5	gene315	NC_010287.1	RefSeq	exon	371228	371701	.	+	.	Single-stranded DNA-binding protein
CTL0301	16009.5	12958.3	19060.7	1.47128	0.0346739	16.066	4.41769e-58	2.70408e-57	1737.3	1699.32	1659.25	2490.62	2533.34	2471.67	gene316	NC_010287.1	RefSeq	exon	372044	373543	.	+	.	Cytosol aminopeptidase
hctB	3330.51	154.869	6506.15	41.2182	0.0954334	56.2194	0	0	48.3661	34.3597	53.2173	1893.02	2005.31	1812.72	gene317	NC_010287.1	RefSeq	exon	373681	374352	.	+	.	Histone-like protein 2
CTL0303	377.657	330.868	424.446	1.27767	0.141914	2.49109	0.0127351	0.0171888	57.1284	69.1213	80.2805	94.3127	80.4887	90.1411	gene318	NC_010287.1	RefSeq	exon	374507	375451	.	+	.	Hypothetical protein
CTL0304	471.822	530.823	412.821	-1.28108	0.123222	-2.90012	0.00373016	0.0053905	152.765	160.416	125.362	110.616	122.129	108.31	gene319	NC_010287.1	RefSeq	exon	375546	376259	.	+	.	SAM-dependent methyltransferase
CTL0305	5987.43	612.651	11362.2	18.4833	0.0637269	66.0341	0	0	77.4151	81.0579	86.8688	1533.32	1598.97	1417.82	gene320	NC_010287.1	RefSeq	exon	376350	377822	.	+	.	Secreted, Pmp-like protein
CTL0306	860.318	218.05	1502.59	6.86521	0.107102	25.95	1.81809e-148	2.18398e-147	24.7698	24.9534	27.3887	161.421	183.896	186.063	gene321	NC_010287.1	RefSeq	exon	377881	379548	.	-	.	Secreted, Pmp-like protein
CTL0307	1822.82	520.053	3125.59	6.01321	0.192911	13.4162	4.85899e-41	2.30024e-40	45.744	73.6188	61.9417	355.438	361.882	372.345	gene322	NC_010287.1	RefSeq	exon	379584	381275	.	-	.	Putative secreted, Pmp-like protein
hemN	1931.45	1224.4	2638.49	2.15699	0.0710361	15.612	6.02924e-55	3.46952e-54	197.022	231.016	210.555	477.782	465.839	432.493	gene323	NC_010287.1	RefSeq	exon	381336	382466	.	-	.	Coproporphyrinogen-III oxidase
CTL0309	2526.47	2015.62	3037.31	1.50518	0.0605503	9.74294	1.97757e-22	6.17029e-22	842.343	881.531	936.006	1284.66	1393.74	1329.74	gene324	NC_010287.1	RefSeq	exon	382456	382902	.	-	.	Hypothetical protein
sucA	8125.43	2665.68	13585.2	5.09421	0.0599269	39.1954	0	0	167.986	207.919	203.897	992.75	1005.08	957.034	gene325	NC_010287.1	RefSeq	exon	383234	385945	.	+	.	2-oxoglutarate dehydrogenase subunit E1
sucB	3161.43	1135.67	5187.19	4.57462	0.058263	37.6508	0	0	205.953	207.799	196.362	926.569	968.622	891.513	gene326	NC_010287.1	RefSeq	exon	385949	387046	.	+	.	2-oxoglutarate dehydrogenase complex subunit dihydrolipoyllysine-residue succinyltransferase
CTL0312	1078.03	493.281	1662.79	3.35995	0.0856408	20.416	1.20607e-92	1.06334e-91	132.076	124.513	140.918	431.371	470.496	438.078	gene327	NC_010287.1	RefSeq	exon	387075	387806	.	-	.	Hypothetical protein
gcpE	894.846	943.682	846.009	-1.11508	0.0809805	-1.9406	0.052307	0.0668445	101.101	104.798	101.816	93.2723	92.0321	90.5613	gene328	NC_010287.1	RefSeq	exon	387815	389623	.	-	.	4-hydroxy-3-methylbut-2-en-1-yl diphosphate synthase (flavodoxin)
CTL0314	1071.74	1414.33	729.163	-1.93941	0.077119	-12.3915	2.90599e-35	1.23569e-34	249.46	261.245	253.285	136.076	125.618	132.185	gene329	NC_010287.1	RefSeq	exon	389775	390866	.	-	.	Hypothetical protein
fer	1101.76	1399.75	803.757	-1.73728	0.0902743	-8.82681	1.07702e-18	3.0896e-18	1059.85	1064.44	867.312	547.434	595.245	575.136	gene330	NC_010287.1	RefSeq	exon	390946	391221	.	-	.	Ferredoxin
tRNA-Pro	108.475	130.8	86.1496	-1.51233	0.225673	-2.64443	0.00818297	0.0113149	374.599	356.473	297.672	214.359	236.441	226.768	gene331	NC_010287.1	RefSeq	exon	391259	391333	.	-	.	tRNA-Pro
flhA	1397.47	507.906	2287.04	4.50365	0.0787996	27.5521	4.17841e-167	5.73636e-166	52.2701	57.1528	55.3746	258.084	235.229	248.75	gene332	NC_010287.1	RefSeq	exon	391403	393220	.	+	.	Type III secretion system protein
fliA	669.556	503.866	835.247	1.66643	0.116609	6.31824	2.64563e-10	5.83131e-10	143.142	142.736	104.172	223.069	212.331	211.179	gene333	NC_010287.1	RefSeq	exon	393328	394089	.	+	.	RNA polymerase sigma factor sigma-28
tyrS	7069.43	6973.71	7165.15	1.02745	0.0406118	0.962071	0.336014	0.379893	1067.3	1135.31	1117.51	1138.97	1137.54	1134.75	gene334	NC_010287.1	RefSeq	exon	394248	395486	.	+	.	Tyrosine--tRNA ligase
gnd	6828.68	5730.49	7926.87	1.38444	0.044076	10.6476	1.7886e-26	6.25035e-26	795.59	802.165	744.782	1056.48	1106.12	1077.79	gene335	NC_010287.1	RefSeq	exon	395496	396938	.	+	.	6-phosphogluconate dehydrogenase
lepA	4800	6134.27	3465.74	-1.76899	0.0468956	-17.5481	6.14799e-69	4.22016e-68	663.25	685.887	651.118	361.527	382.306	386.271	gene336	NC_010287.1	RefSeq	exon	396999	398807	.	-	.	Elongation factor 4
CTL0321	17714.2	16470	18958.3	1.15122	0.0361165	5.62524	1.85249e-08	3.71657e-08	2085.85	2025.42	2010.51	2281.99	2346.26	2418.43	gene337	NC_010287.1	RefSeq	exon	398993	400579	.	-	.	ADP, ATP carrier protein
CTL0322	4716.5	3765.88	5667.12	1.50484	0.0478905	12.3116	7.84431e-35	3.27157e-34	1615.69	1505.05	1536.29	2317.41	2414.62	2276.15	gene338	NC_010287.1	RefSeq	exon	400930	401406	.	-	.	Hypothetical protein
CTL0323	7388.81	7449.39	7328.22	-1.01671	0.0397772	-0.601202	0.547706	0.590073	1498.22	1479.73	1501.38	1507.56	1431.04	1467.87	gene339	NC_010287.1	RefSeq	exon	402067	403047	.	+	.	ABC transporter substrate-binding protein
CTL0324	4498.36	4595.45	4401.26	-1.04388	0.0453851	-1.36501	0.172251	0.204362	1188.99	1150.98	1135.35	1133.43	1105.74	1089.3	gene340	NC_010287.1	RefSeq	exon	403040	403819	.	+	.	ABC transporter ATP-binding protein
CTL0325	4606.29	4897.16	4315.42	-1.13528	0.0548402	-3.33795	0.000843997	0.00127729	710.133	691.195	728.997	636.548	577.464	663.25	gene341	NC_010287.1	RefSeq	exon	403820	405175	.	+	.	ABC transporter permease
CTL0326	2483.53	2788.62	2178.43	-1.28141	0.0854593	-4.18597	2.83954e-05	4.72929e-05	512.602	561.91	644.343	443.632	397.857	501.255	gene342	NC_010287.1	RefSeq	exon	405165	406121	.	+	.	ABC transporter permease
dxr	3091.93	3466.54	2717.33	-1.27524	0.0520365	-6.74079	1.57529e-11	3.62166e-11	614.909	595.099	583.703	467.575	483.502	454.964	gene343	NC_010287.1	RefSeq	exon	406148	407287	.	+	.	1-deoxy-D-xylulose 5-phosphate reductoisomerase
CTL0328	10372.5	10761.7	9983.22	-1.0781	0.0415475	-2.6113	0.00901976	0.0124183	1077.48	1171.96	1163.5	1069.45	1059.37	1037.24	gene344	NC_010287.1	RefSeq	exon	407483	409342	.	+	.	Protease
CTL0329	1195.26	276.779	2113.73	7.70108	0.093693	31.4331	7.14945e-217	1.2492e-215	58.5804	59.9548	48.403	442.246	420.183	412.459	gene345	NC_010287.1	RefSeq	exon	409289	410266	.	-	.	Putative outer membrane protein
recF	511.403	535.117	487.69	-1.09908	0.106058	-1.28515	0.198739	0.232913	91.5627	94.63	101.287	88.1364	85.9573	87.9069	gene346	NC_010287.1	RefSeq	exon	410424	411521	.	-	.	Recombination protein F
dnaN	4769.43	5213.07	4325.79	-1.20649	0.0559038	-4.84423	1.27106e-06	2.28316e-06	778.103	782.723	897.26	686.357	685.796	667.559	gene347	NC_010287.1	RefSeq	exon	411521	412771	.	-	.	DNA polymerase III subunit beta
smpB	664.893	636.597	693.19	1.09126	0.103323	1.21937	0.222702	0.2591	282.689	286.49	254.316	290.266	328.141	278.296	gene348	NC_010287.1	RefSeq	exon	412901	413356	.	+	.	SsrA-binding protein
apbE	486.894	513.048	460.74	-1.11628	0.138475	-1.14607	0.251767	0.290803	122.225	82.1028	113.901	89.122	105.254	91.4066	gene349	NC_010287.1	RefSeq	exon	413334	414284	.	-	.	Thiamine biosynthesis lipoprotein
folD	1438.59	1439.09	1438.09	-1.00081	0.0691192	-0.0169779	0.986454	0.988511	325.173	325.965	331.369	309.644	336.024	336.154	gene350	NC_010287.1	RefSeq	exon	414254	415117	.	-	.	Bifunctional 5,10-methylene-tetrahydrofolate dehydrogenase/5,10-methylene-tetrahydrofolate cyclohydrolase
CTL0335	481.173	505.217	457.128	-1.10658	0.127778	-1.14349	0.252835	0.291686	208.667	267.754	276.144	214.816	216.501	249.615	gene351	NC_010287.1	RefSeq	exon	415235	415630	.	-	.	Integral membrane protein
ltuB	2896.94	301.821	5492.06	18.1329	0.0801893	52.1334	0	0	176.132	212.875	216.56	3770.5	3803.94	3444.73	gene352	NC_010287.1	RefSeq	exon	415955	416248	.	+	.	Late transcription unit B protein
ctrR0332	2.86325	0	5.72649	23.7015	1.84894	2.47002	0.0135107	0.0182101	0	0	0	1.37724	0.862086	7.69574	ctrR0332	NC_010287.1	RefSeq	exon	416262	416601	.	+	0	ctrR0332
CTL0338	1217.1	161.71	2272.49	14.0717	0.105831	36.0454	1.62616e-284	3.39725e-283	21.1122	17.5103	18.0555	272.201	277.435	246.851	gene353	NC_010287.1	RefSeq	exon	416611	418293	.	+	.	Putative T3SS effector
CTL0338A	142.338	25.7434	258.934	10.1244	0.268821	12.4238	1.94185e-35	8.33089e-35	6.27297	14.4673	10.6996	108.259	111.964	96.0065	gene354	NC_010287.1	RefSeq	exon	418290	418772	.	+	.	Putative T3SS secreted protein; putative thymidylate kinase
CTL0339	2269.88	352.799	4186.97	11.8841	0.072754	49.0827	0	0	65.6898	63.504	62.4338	752.55	760.707	760.953	gene355	NC_010287.1	RefSeq	exon	418786	419871	.	-	.	Phosphatidylcholine-hydrolyzing phospholipase D (PLD) protein
CTL0340	1378.42	1623.35	1133.49	-1.43203	0.0775862	-6.67727	2.43434e-11	5.53049e-11	165.739	197.478	187.114	129.983	131.141	123.142	gene356	NC_010287.1	RefSeq	exon	420042	421781	.	-	.	Decarboxylase
rpmB	3684.38	4596.41	2772.34	-1.65659	0.0557842	-13.0542	6.01548e-39	2.76597e-38	3551.14	3367.82	3122.95	1994.44	2084.87	1977.49	gene357	NC_010287.1	RefSeq	exon	421901	422170	.	-	.	50S ribosomal protein L28
malQ	624.648	309.677	939.62	3.0317	0.106676	14.9999	7.35798e-51	3.95029e-50	34.0823	41.0453	40.1949	114.01	119.353	116.548	gene358	NC_010287.1	RefSeq	exon	422319	423902	.	-	.	4-alpha-glucanotransferase
scc1	610.791	225.025	996.556	4.44355	0.116836	18.4165	9.67932e-76	7.26705e-75	86.8169	115.738	98.4366	420.478	459.271	453.233	gene359	NC_010287.1	RefSeq	exon	423906	424346	.	-	.	Type III secretion chaperone
copN	4863.88	1968.36	7759.4	3.94769	0.0507384	39.0436	0	0	302.419	319.171	295.543	1206.4	1247.8	1161.19	gene360	NC_010287.1	RefSeq	exon	424384	425649	.	-	.	Low calcium response protein E
lcrD	13272.6	7130.2	19415	2.72403	0.0481235	30.0423	2.75311e-198	4.40957e-197	616.018	710.038	651.347	1788.58	1856.98	1738.76	gene361	NC_010287.1	RefSeq	exon	425667	427793	.	-	.	Low calcium response protein D
sctU	2939.92	2166.17	3713.66	1.71252	0.0603599	12.8583	7.7289e-38	3.48708e-37	396.756	373.664	409.425	646.83	656.18	719.706	gene362	NC_010287.1	RefSeq	exon	427793	428875	.	-	.	Type III secretion system protein
CTL0347	834.312	906.643	761.981	-1.18833	0.0867835	-2.86849	0.00412434	0.00589555	156.608	172.74	156.399	140.067	132.977	135.198	gene363	NC_010287.1	RefSeq	exon	429132	430232	.	+	.	Ribosome-binding ATPase
ribF	893.932	1065.55	722.313	-1.47719	0.0851483	-6.61024	3.83687e-11	8.67583e-11	222.237	226.015	245.505	152.469	154.319	163.494	gene364	NC_010287.1	RefSeq	exon	430241	431146	.	-	.	Bifunctional riboflavin kinase/FMN adenylyltransferase
truB	2814.39	3343.89	2284.89	-1.46269	0.0563239	-9.74052	2.02511e-22	6.29816e-22	921.17	914.785	880.967	604.352	654.853	597.274	gene365	NC_010287.1	RefSeq	exon	431103	431828	.	-	.	tRNA pseudouridine synthase B
rbfA	1613.59	1935.36	1291.82	-1.5007	0.0832403	-7.03552	1.98521e-12	4.64182e-12	958.859	966.972	1143.05	688.963	624.039	735.417	gene366	NC_010287.1	RefSeq	exon	431866	432237	.	-	.	Ribosome-binding factor A
infB	19387.6	23837.4	14937.9	-1.59557	0.0338201	-19.9311	2.18839e-88	1.82874e-87	1769.33	1750.39	1705.51	1097.88	1107.25	1069.3	gene367	NC_010287.1	RefSeq	exon	432244	434934	.	-	.	Translation initiation factor IF-2
nusA	8882.75	10910.9	6854.61	-1.59247	0.0410385	-16.3569	3.88316e-60	2.45508e-59	1629.43	1596.59	1705.85	1033.52	1057.21	1007.63	gene368	NC_010287.1	RefSeq	exon	434891	436195	.	-	.	Transcription termination factor NusB
rpsA	22908	27749.9	18066.1	-1.536	0.033075	-18.7206	3.36575e-78	2.62966e-77	3245.53	3166.04	3160.95	2119.22	2033.34	2079.47	gene369	NC_010287.1	RefSeq	exon	436313	438022	.	-	.	30S ribosomal protein S1
trxB	4423.6	4495.08	4352.13	-1.0324	0.0481221	-0.955923	0.339111	0.382945	800.76	880.365	829.804	812.803	813.128	805.146	gene370	NC_010287.1	RefSeq	exon	438267	439322	.	+	.	Thioredoxin reductase
acpS	613.732	663.098	564.366	-1.17578	0.107214	-2.17898	0.0293329	0.0384045	395.563	325.754	365.2	285.292	328.934	310.514	gene371	NC_010287.1	RefSeq	exon	439328	439687	.	+	.	Holo-[acyl-carrier-protein] synthase
CTL0356	638.029	692.003	584.056	-1.18892	0.11679	-2.13759	0.0325499	0.0424429	290.942	251.204	341.396	229.738	267.097	248.881	gene372	NC_010287.1	RefSeq	exon	439688	440149	.	-	.	Hypothetical protein
CTL0357	1497.49	1194.21	1800.76	1.51089	0.0760519	7.8289	4.92157e-15	1.26461e-14	492.454	550.413	481.892	729.418	817.787	751.992	gene373	NC_010287.1	RefSeq	exon	440285	440746	.	+	.	Hypothetical protein
CTL0358	1248.73	1052.08	1445.37	1.37012	0.0866144	5.24512	1.56182e-07	2.95455e-07	205.429	226.25	260.182	320.874	303.076	326.542	gene374	NC_010287.1	RefSeq	exon	440781	441677	.	+	.	Hypothetical protein
fabI	2380.48	2320.5	2440.46	1.05247	0.0578577	1.27522	0.202232	0.236142	495.609	530.063	500.315	523.247	526.257	555.365	gene375	NC_010287.1	RefSeq	exon	441667	442563	.	-	.	Enoyl-(acyl carrier protein) reductase
CTL0360	571.637	291.085	852.188	2.92905	0.107042	14.4844	1.52038e-47	7.81331e-47	30.7443	28.0537	28.3174	86.7148	84.8396	83.4866	gene376	NC_010287.1	RefSeq	exon	442875	444845	.	+	.	Hypothetical protein
CTL0361	430.588	489.122	372.055	-1.31344	0.121559	-3.23593	0.00121248	0.00181778	119.525	118.947	111.251	93.4628	93.9726	78.5847	gene377	NC_010287.1	RefSeq	exon	445045	445869	.	-	.	tRNA pseudouridine synthase A
CTL0362	689.975	792.678	587.272	-1.3466	0.0979924	-4.38121	1.18024e-05	2.01816e-05	144.812	149.848	127.727	108.57	101.94	102.425	gene378	NC_010287.1	RefSeq	exon	445916	447022	.	+	.	A/G-specific adenine glycosylase
CTL0363	933.601	748.051	1119.15	1.49471	0.0900608	6.43858	1.20599e-10	2.68899e-10	172.697	205.355	205.623	290.082	302.802	280.345	gene379	NC_010287.1	RefSeq	exon	447076	447831	.	+	.	Hypothetical protein
CTL0364	1118.55	1232.53	1004.56	-1.22622	0.0770053	-3.82068	0.000133083	0.000213154	323.267	301.887	296.32	254.407	239.985	256.644	gene380	NC_010287.1	RefSeq	exon	447844	448632	.	-	.	Hypothetical protein
groEL	64992.5	65024.7	64960.4	-1.00092	0.0305014	-0.0435704	0.965247	0.971057	7890.74	7894.84	7674.06	7661.61	7907.67	7867.17	gene381	NC_010287.1	RefSeq	exon	448761	450395	.	-	.	chaperonin GroEL
groES	15695.4	16017.9	15372.9	-1.04178	0.0354117	-1.66743	0.0954289	0.117273	10407	10187.1	9983.95	9648.07	10024	9674.47	gene382	NC_010287.1	RefSeq	exon	450434	450742	.	-	.	co-chaperonin GroES
pepF	7393.04	8818.42	5967.65	-1.47717	0.0449751	-12.5143	6.23191e-36	2.70989e-35	961.554	960.991	924.625	618.281	631.22	677.252	gene383	NC_010287.1	RefSeq	exon	450914	452740	.	-	.	Oligoendopeptidase F
clpB	18050.9	17737.4	18364.5	1.03529	0.0314442	1.59124	0.111555	0.13553	1340.39	1331.8	1345.8	1384.64	1386.87	1388.55	gene384	NC_010287.1	RefSeq	exon	453042	455645	.	+	.	Chaperone protein ClpB
CTL0369	3665.21	3978.74	3351.68	-1.18649	0.0482399	-5.11396	3.15471e-07	5.83015e-07	536.741	545.448	524.22	447.534	463.638	442.062	gene385	NC_010287.1	RefSeq	exon	455671	457131	.	+	.	Hypothetical protein
incD	4576.33	5427.56	3725.1	-1.45611	0.0484468	-11.1901	4.56057e-29	1.6792e-28	2314.16	2206.57	2107.83	1492.03	1541.4	1515.94	gene386	NC_010287.1	RefSeq	exon	457317	457799	.	+	.	Inclusion membrane protein D
incE	3010.62	3478.84	2542.4	-1.36739	0.0511543	-8.82477	1.09684e-18	3.13709e-18	1723.75	1749.01	1670.31	1222.87	1268.3	1267.47	gene387	NC_010287.1	RefSeq	exon	457866	458264	.	+	.	Inclusion membrane protein E
incF	2830.85	3106.46	2555.24	-1.21591	0.0546992	-5.15607	2.52186e-07	4.68764e-07	1872.12	1984.91	1960.2	1651.05	1600.93	1533.01	gene388	NC_010287.1	RefSeq	exon	458269	458583	.	+	.	Inclusion membrane protein F
incG	2891.21	3157.94	2624.48	-1.20356	0.0516894	-5.17136	2.32397e-07	4.32816e-07	1207.24	1234.54	1254.25	999.388	1025.88	1046.39	gene389	NC_010287.1	RefSeq	exon	458670	459173	.	+	.	Inclusion membrane protein G
incA	1098.42	1069.57	1127.26	1.05493	0.0799849	0.964517	0.334787	0.378952	294.026	282.902	274.507	283.105	294.889	319.369	gene390	NC_010287.1	RefSeq	exon	459340	460080	.	-	.	Inclusion membrane protein A
CTL0375	114.187	96.5931	131.782	1.3729	0.241735	1.89143	0.0585666	0.0743456	89.8176	64.9454	51.6792	95.0093	88.6761	97.9627	gene391	NC_010287.1	RefSeq	exon	460207	460482	.	-	.	Hypothetical protein
araD	2620.42	3087.07	2153.77	-1.43214	0.0541118	-9.57597	1.00904e-21	3.07838e-21	903.301	896.401	850.939	606.398	624.617	618.273	gene392	NC_010287.1	RefSeq	exon	460581	461267	.	+	.	Ribulose-phosphate 3-epimerase
efp	2015.5	2065.12	1965.88	-1.05157	0.0686979	-1.05602	0.29096	0.332081	657.503	744.286	781.301	686.725	682.608	708.845	gene393	NC_010287.1	RefSeq	exon	461254	461811	.	+	.	Elongation factor P
accB	1952.36	1987.35	1917.38	-1.03553	0.0636896	-0.790935	0.428982	0.474944	762.887	836.558	768.819	769.081	783.697	732.106	gene394	NC_010287.1	RefSeq	exon	461824	462318	.	+	.	Acetyl-CoA carboxylase biotin carboxyl carrier protein subunit
accC	5596.24	5900.19	5292.3	-1.11447	0.0446196	-3.5041	0.000458153	0.000710137	884.256	831.835	816.938	760.553	754.212	757.29	gene395	NC_010287.1	RefSeq	exon	462322	463695	.	+	.	Acetyl-CoA carboxylase biotin carboxylase subunit
rplM	7823.53	8038.56	7608.5	-1.05631	0.0377134	-2.09546	0.0361298	0.0467305	3471.28	3543.13	3453.04	3337.08	3292.14	3278.23	gene396	NC_010287.1	RefSeq	exon	463918	464370	.	+	.	50S ribosomal protein L13
rpsI	5525.53	5739.22	5311.84	-1.07989	0.0453076	-2.44746	0.0143868	0.0193638	3008.66	2895.56	2776.37	2722.71	2626.71	2684.76	gene397	NC_010287.1	RefSeq	exon	464396	464785	.	+	.	30S ribosomal protein S9
CTL0382	523.875	618.852	428.898	-1.44537	0.109345	-4.8602	1.17269e-06	2.1104e-06	145.479	131.581	151.398	93.0657	104.24	99.6392	gene398	NC_010287.1	RefSeq	exon	464833	465684	.	-	.	Hypothetical protein
adk	1758.32	1758.71	1757.93	1.00001	0.0683328	0.000225667	0.99982	0.99982	450.483	491.945	463.292	486.66	480.771	437.668	gene399	NC_010287.1	RefSeq	exon	465780	466517	.	-	.	Adenylate kinase
CTL0384	939.551	933.754	945.349	1.01379	0.0842162	0.234663	0.81447	0.848002	296.793	288.268	268.892	293.298	298.335	272.924	gene400	NC_010287.1	RefSeq	exon	466724	467368	.	+	.	ABC transporter permease
CTL0385	813.362	729.705	897.018	1.2277	0.0953512	3.10392	0.00190975	0.00281483	214.232	189.558	209.367	259.477	228.183	266.087	gene401	NC_010287.1	RefSeq	exon	467365	468066	.	+	.	ABC transporter ATP-binding protein
CTL0386	1615.43	900.351	2330.51	2.5833	0.0853436	16.0436	6.34066e-58	3.85657e-57	43.3676	54.7698	57.2903	137.678	134.631	130.007	gene402	NC_010287.1	RefSeq	exon	468069	471485	.	-	.	Hypothetical protein
CTL0387	697.162	295.432	1098.89	3.70472	0.102657	18.4046	1.20721e-75	8.92409e-75	45.0447	42.7905	48.5251	176.483	162.953	167.772	gene403	NC_010287.1	RefSeq	exon	471482	472759	.	-	.	Hypothetical protein
CTL0388	650.839	660.33	641.349	-1.02943	0.110777	-0.377708	0.705648	0.743561	155.877	168.155	160.437	168.317	168.975	133.25	gene404	NC_010287.1	RefSeq	exon	472838	473641	.	-	.	methyltransferase
CTL0389	572.495	724.433	420.557	-1.72413	0.102062	-7.69989	1.36179e-14	3.45297e-14	339.311	335.368	357.51	192.658	211.69	194.872	gene405	NC_010287.1	RefSeq	exon	474097	474510	.	+	.	Hypothetical protein
CTL0390	1063.25	1272.56	853.939	-1.48824	0.078192	-7.33587	2.20282e-13	5.35928e-13	233.476	239.571	220.078	154.645	149.938	160.531	gene406	NC_010287.1	RefSeq	exon	474568	475650	.	+	.	Hypothetical protein
CTL0391	2789.26	2889.35	2689.16	-1.07398	0.0577409	-1.78325	0.074545	0.0932783	773.529	819.027	774.614	761.79	750.685	690.681	gene407	NC_010287.1	RefSeq	exon	475740	476459	.	+	.	Phospholipase-carboxylesterase family protein
CTL0392	1365.72	1493.24	1238.19	-1.20812	0.0731399	-3.72933	0.000191991	0.000306484	328.185	338.647	374.338	287.081	289.991	286.261	gene408	NC_010287.1	RefSeq	exon	476478	477323	.	+	.	Threonylcarbamoyl-AMP synthase
CTL0393	1186.42	1197.13	1175.71	-1.01897	0.0782288	-0.346511	0.728958	0.765606	249.001	241.64	254.253	241.21	261.727	228.626	gene409	NC_010287.1	RefSeq	exon	477301	478248	.	+	.	microsomal dipeptidase
oppA	1298	1354.72	1241.28	-1.09137	0.0805786	-1.56548	0.117471	0.142358	210.075	203.965	209.783	172.414	190.601	208.571	gene410	NC_010287.1	RefSeq	exon	478245	479525	.	-	.	Oligopeptide ABC transporter substrate-binding protein
CTL0395	754.093	750.61	757.577	1.00549	0.125582	0.0629444	0.949811	0.95879	218.508	172.028	253.958	243.104	215.245	192.126	gene411	NC_010287.1	RefSeq	exon	479701	480387	.	+	.	Hypothetical protein
CTL0396	887.665	630.383	1144.95	1.81316	0.084107	10.2073	1.83885e-24	6.07261e-24	270.511	271.868	289.496	504.925	498.351	507.636	gene412	NC_010287.1	RefSeq	exon	480571	481017	.	+	.	Hypothetical protein
tRNA-Thr	59.526	32.1429	86.909	2.73696	0.336087	4.32201	1.54614e-05	2.60673e-05	90.5558	104.045	65.1299	282.239	228.866	191.164	gene413	NC_010287.1	RefSeq	exon	481086	481158	.	+	.	tRNA-Thr
tRNA-Tyr	653.054	618.463	687.645	1.11619	0.117483	1.34988	0.177053	0.209027	1390.48	1749.67	1255.24	1733.88	1596.21	1556.97	gene414	NC_010287.1	RefSeq	exon	481169	481251	.	+	.	tRNA-Tyr
CTL0397	7288.41	572.035	14004.8	24.4365	0.140846	32.7377	4.53663e-235	8.38405e-234	107.544	134.91	150.821	3228.34	3303.63	3096.36	gene415	NC_010287.1	RefSeq	exon	481417	482274	.	+	.	T3SS exported protein
CTL0398	5103.88	479.208	9728.56	20.2061	0.0610097	71.0823	0	0	105.863	110.281	119.175	2304.08	2246.82	2256.51	gene416	NC_010287.1	RefSeq	exon	482276	483118	.	+	.	T3SS exported protein
CTL0399	10101.4	1353.98	18848.7	13.8902	0.0477489	79.4992	0	0	291.643	306.966	322.593	4286.71	4384.64	4152.68	gene417	NC_010287.1	RefSeq	exon	483118	483984	.	+	.	T3SS exported membrane protein
pkn1	7367.37	6786.48	7948.27	1.17189	0.0409682	5.5857	2.32761e-08	4.61202e-08	734.359	738.041	697.347	853.697	854.941	832.554	gene418	NC_010287.1	RefSeq	exon	484170	486014	.	+	.	Serine/threonine-protein kinase
ligA	5513.22	5050.14	5976.31	1.18335	0.0424875	5.71639	1.08813e-08	2.20145e-08	489.211	505.439	500.811	603.19	580.038	586.491	gene419	NC_010287.1	RefSeq	exon	486025	488016	.	+	.	NAD-dependent DNA ligase LigA
CTL0402	10904	12940.1	8867.94	-1.45952	0.0379316	-14.3809	6.81785e-47	3.4484e-46	577.919	580.177	596.627	403.062	410.757	388.707	gene420	NC_010287.1	RefSeq	exon	488114	492463	.	+	.	Hypothetical protein
mhpA	2957.68	2870.28	3045.08	1.06093	0.0557524	1.53047	0.1259	0.15238	350.265	383.752	376.946	379.258	394.178	405.188	gene421	NC_010287.1	RefSeq	exon	492526	494049	.	-	.	FAD-dependent monooxygenase
CTL0404	1146	969.096	1322.91	1.36752	0.0827942	5.45401	4.92477e-08	9.59981e-08	196.702	213.758	192.543	253.558	276.877	292.722	gene422	NC_010287.1	RefSeq	exon	494249	495196	.	-	.	Lysophospholipase, alpha-beta hydrolase superfamily (I)
rpmG	595.202	718.757	471.648	-1.52507	0.280178	-2.17319	0.0297661	0.0389187	795.14	762.397	1108.99	485.93	494.967	768.875	gene423	NC_010287.1	RefSeq	exon	495595	495753	.	+	.	50S ribosomal protein L33
CTL0406	3367.57	3071.73	3663.42	1.19305	0.0487134	5.22753	1.71789e-07	3.24341e-07	399.134	405.083	394.156	483.332	479.501	466.376	gene424	NC_010287.1	RefSeq	exon	495789	497300	.	+	.	Lipoprotein releasing system ABC transporter permease
CTL0407	753.613	626.464	880.762	1.40349	0.0967472	5.0546	4.31284e-07	7.93991e-07	171.439	179.688	193.911	242.188	276.249	247.848	gene425	NC_010287.1	RefSeq	exon	497305	497982	.	+	.	Lipoprotein releasing system ABC transporter ATP-binding protein
ctrR4	67.1707	57.4248	76.9165	1.34668	0.300543	1.42876	0.153073	0.182964	85.6553	66.6905	54.2001	107.548	85.7881	83.3184	ctrR4	NC_010287.1	RefSeq	exon	497923	498086	.	-	0	ctrR4
CTL0408	2604.27	3040.58	2167.96	-1.40181	0.0540771	-9.01098	2.04229e-19	5.92943e-19	250.195	246.371	240.617	170.393	180.287	174.939	gene426	NC_010287.1	RefSeq	exon	498133	500565	.	-	.	MAC/perforin family protein
ctrR31_n	30.9001	19.9393	41.8608	2.10064	0.428819	2.49716	0.0125192	0.016945	43.6674	51.8704	47.8978	114.21	96.5116	90.4094	ctrR31_n	NC_010287.1	RefSeq	exon	500555	500636	.	+	0	ctrR31_n
CTL0411	164.489	81.3523	247.626	3.09034	0.214588	7.58554	3.31115e-14	8.24357e-14	18.1867	21.0307	11.8879	49.8679	51.817	53.8729	gene428	NC_010287.1	RefSeq	exon	502302	503240	.	-	.	Phosphatidylcholine-hydrolyzing Phospholipase D
ctrR18_n	15.7095	6.73149	24.6875	3.62024	0.638317	2.90778	0.00364004	0.00527614	10.5939	11.6851	15.9013	39.0217	45.0937	55.9093	ctrR18_n	NC_010287.1	RefSeq	exon	503605	503708	.	-	0	ctrR18_n
CTL0413	245.991	138.065	353.916	2.57052	0.203197	6.70317	2.03952e-11	4.64451e-11	14.1603	30.2301	23.1399	53.4526	54.9276	64.7268	gene429	NC_010287.1	RefSeq	exon	503754	504959	.	-	.	Phosphatidylcholine-hydrolyzing Phospholipase D
CTL0414a	451.709	276.858	626.559	2.25791	0.116148	10.1163	4.67766e-24	1.51866e-23	82.3747	82.8149	89.1909	189.638	194.95	191.102	gene430	NC_010287.1	RefSeq	exon	505082	505723	.	-	.	Phospholipase
CTL0417a	154.527	146.104	162.951	1.11778	0.193173	0.831585	0.405643	0.452231	112.325	100.193	93.0959	117.342	101.861	121.652	gene431	NC_010287.1	RefSeq	exon	506303	506584	.	-	.	Hypothetical protein
CTL0417b	91.9722	91.3189	92.6254	1.01015	0.259685	0.056099	0.955263	0.962712	35.6728	36.1221	42.5722	43.744	42.9396	29.3197	gene432	NC_010287.1	RefSeq	exon	506843	507313	.	-	.	Hypothetical protein
CTL0417	65.935	65.7357	66.1342	1.01415	0.295499	0.0686195	0.945292	0.955232	17.3303	20.7422	13.8365	16.0893	16.48	19.6543	gene433	NC_010287.1	RefSeq	exon	507306	508052	.	-	.	Hypothetical protein
CTL0418	21.5235	11.7302	31.3168	2.71186	0.561486	2.56334	0.010367	0.0141919	15.4866	7.32078	4.98113	22.5667	30.6058	21.0165	gene434	NC_010287.1	RefSeq	exon	508185	508433	.	-	.	Hypothetical protein
CTL0419	1655.48	1357.1	1953.87	1.43831	0.0728418	7.19883	6.0732e-13	1.44107e-12	186.327	160.842	176.047	266.572	244.545	242.178	gene435	NC_010287.1	RefSeq	exon	508663	510192	.	+	.	Hypothetical protein
trpR	400.587	388.741	412.433	1.05937	0.124362	0.669102	0.50343	0.546058	264.81	256.908	282.876	260.692	283.339	309.6	gene438	NC_010287.1	RefSeq	exon	511407	511691	.	+	.	Trp operon repressor
CTL0422a	110.545	127.516	93.5728	-1.36658	0.236702	-1.90351	0.0569734	0.0724225	140.781	123.213	153.889	91.9177	88.7469	125.982	gene439	NC_010287.1	RefSeq	exon	511732	511911	.	+	.	Hypothetical protein
trpB	1261.36	1439.2	1083.53	-1.33118	0.0833215	-4.95314	7.30258e-07	1.33672e-06	240.397	214.91	264.752	173.297	187.078	181.736	gene440	NC_010287.1	RefSeq	exon	512040	513218	.	+	.	Tryptophan synthase subunit beta
trpA	857.251	880.917	833.585	-1.0593	0.0947496	-0.877168	0.380395	0.425564	220.497	211.313	250.122	204.838	208.1	232.354	gene441	NC_010287.1	RefSeq	exon	513211	513972	.	+	.	Tryptophan synthase subunit alpha
CTL0426	30.6838	29.1498	32.2177	1.10685	0.415834	0.352221	0.724672	0.761937	21.2739	25.9352	22.6884	29.1869	25.0215	23.0455	gene443	NC_010287.1	RefSeq	exon	514761	515006	.	-	.	Hypothetical protein
oppA2	515.504	479.792	551.216	1.14477	0.118458	1.6467	0.0996197	0.1218	53.0093	57.5141	67.4755	70.7789	63.1383	70.5793	gene445	NC_010287.1	RefSeq	exon	515293	516882	.	+	.	Oligopeptide ABC transporter substrate-binding protein
dsbB	181.721	94.3832	269.059	2.83199	0.203283	7.3878	1.49277e-13	3.64099e-13	39.8309	43.9336	52.6925	147.288	106.324	135.388	gene446	NC_010287.1	RefSeq	exon	516909	517316	.	-	.	Disulfide oxidoreductase
dsbG	1694.06	632.947	2755.16	4.33453	0.076256	27.747	1.89213e-169	2.71394e-168	155.968	172.457	192.301	763.888	759.141	743.648	gene447	NC_010287.1	RefSeq	exon	517313	518029	.	-	.	Hypothetical protein
CTL0430	1004.6	839.812	1169.39	1.39356	0.0879021	5.44669	5.13144e-08	9.98241e-08	140.101	136.278	131.346	192.7	171.403	203.629	gene448	NC_010287.1	RefSeq	exon	518175	519389	.	+	.	Hypothetical protein
CTL0431	619.864	799.631	440.098	-1.81966	0.112404	-7.68363	1.5464e-14	3.90051e-14	232.455	233.843	248.373	151.357	126.792	115.19	gene449	NC_010287.1	RefSeq	exon	519391	520050	.	-	.	Hypothetical protein
CTL0432	2031.52	2604.57	1458.46	-1.78787	0.0674157	-12.4339	1.71029e-35	7.37036e-35	684.826	738.707	793.458	427.267	397.791	416.375	gene450	NC_010287.1	RefSeq	exon	520047	520739	.	-	.	ABC transporter ATP-binding protein
tRNA-Ile	192.306	255.273	129.34	-1.97218	0.168619	-5.81069	6.22141e-09	1.26401e-08	662.546	710.264	662.052	354.359	352.523	324.123	gene451	NC_010287.1	RefSeq	exon	520777	520850	.	-	.	tRNA-Ile
tRNA-Ala	138.639	38.4443	238.833	6.12606	0.238713	10.9544	6.33044e-28	2.26998e-27	105.648	83.2362	121.765	684.215	628.378	617.299	gene452	NC_010287.1	RefSeq	exon	520856	520928	.	-	.	tRNA-Ala
CTL0433	1170.95	105.371	2236.53	21.1393	0.120842	36.4266	1.61302e-290	3.52298e-289	27.1179	29.4839	30.8185	639.275	650.735	565.509	gene453	NC_010287.1	RefSeq	exon	521047	521757	.	-	.	Putative exported protein
kdsB	2061.42	2472.76	1650.08	-1.49917	0.0585556	-9.97627	1.936e-23	6.2097e-23	623.612	637.807	645.281	436.431	423.955	411.96	gene454	NC_010287.1	RefSeq	exon	522125	522889	.	+	.	3-deoxy-manno-octulosonate cytidylyltransferase
pyrG	2238.88	2600.23	1877.53	-1.3849	0.0613217	-7.66088	1.8467e-14	4.64577e-14	309.106	318.815	318.88	220.737	219.47	243.44	gene455	NC_010287.1	RefSeq	exon	522865	524484	.	+	.	CTP synthetase
CTL0436	499.223	554.441	444.005	-1.24512	0.11904	-2.65698	0.00788438	0.0109177	244.014	269.829	217.816	201.481	207.209	177.234	gene456	NC_010287.1	RefSeq	exon	524471	524917	.	+	.	Holliday junction resolvase
zwf	5584.57	6746.18	4422.95	-1.52628	0.0442789	-13.7768	3.51499e-43	1.69744e-42	863.915	842.66	904.589	576.517	561.023	574.398	gene457	NC_010287.1	RefSeq	exon	525034	526557	.	+	.	Glucose-6-phosphate 1-dehydrogenase
devB	1481.46	1662.44	1300.49	-1.27748	0.0791138	-4.46566	7.9822e-06	1.37718e-05	456.21	412.176	403.513	320.069	363.44	311.467	gene458	NC_010287.1	RefSeq	exon	526582	527352	.	+	.	6-phosphogluconolactonase
dnaX	1441.86	1549.13	1334.59	-1.16178	0.079053	-2.73657	0.00620838	0.00872259	310.147	365.062	371.522	309.67	305.532	286.565	gene459	NC_010287.1	RefSeq	exon	527349	528221	.	-	.	DNA polymerase III subunit delta'
tmk	2265.98	2464.07	2067.9	-1.18989	0.0628582	-3.99029	6.59925e-05	0.000108039	823.621	820.095	731.278	679.691	666.68	646.775	gene460	NC_010287.1	RefSeq	exon	528235	528846	.	-	.	Thymidylate kinase
gyrA	15553.3	17142.5	13964.2	-1.22723	0.0370361	-7.97628	1.50806e-15	3.93816e-15	1319.83	1400.49	1306.74	1094.53	1088.51	1097.38	gene461	NC_010287.1	RefSeq	exon	528848	531358	.	-	.	DNA gyrase subunit A
gyrB	16987.1	19240.1	14734	-1.30576	0.0332945	-11.5601	6.56036e-31	2.51175e-30	1540.41	1596.18	1562.92	1212.24	1199.14	1187.47	gene462	NC_010287.1	RefSeq	exon	531373	533787	.	-	.	DNA gyrase subunit B
CTL0443	2614.74	3077.9	2151.58	-1.42883	0.065333	-7.88022	3.26804e-15	8.48807e-15	1655	1877.4	1640.19	1141.08	1206.26	1268.52	gene463	NC_010287.1	RefSeq	exon	533790	534140	.	-	.	Hypothetical protein
CTL0444	427.35	459.179	395.521	-1.16574	0.126748	-1.74554	0.0808916	0.100695	129.805	111.747	147.612	111.907	107.6	115.706	gene464	NC_010287.1	RefSeq	exon	534287	534982	.	-	.	Inclusion membrane protein
tgt	997.605	1149.2	846.007	-1.35675	0.0915073	-4.81004	1.50897e-06	2.70041e-06	224.734	194.668	186.396	141.859	160.175	143.935	gene465	NC_010287.1	RefSeq	exon	535086	536204	.	-	.	Queuine tRNA-ribosyltransferase
mgtE	4365.53	5025.06	3706	-1.35629	0.0471714	-9.32053	1.15765e-20	3.44429e-20	690.453	697.5	709.83	519.074	532.699	495.349	gene466	NC_010287.1	RefSeq	exon	536331	537743	.	-	.	Magnesium transport protein
CTL0447	547.472	556.677	538.266	-1.03351	0.113448	-0.419169	0.675092	0.71556	94.5881	107.113	99.0045	102.771	85.356	102.633	gene467	NC_010287.1	RefSeq	exon	538183	539274	.	-	.	Hypothetical protein
CTL0448	55.0331	56.8616	53.2047	-1.08002	0.341676	-0.325046	0.745146	0.781753	30.0325	27.4472	47.0104	35.9826	24.654	37.1335	gene468	NC_010287.1	RefSeq	exon	539500	539820	.	+	.	Inclusion membrane protein
gcp	1148.12	1233.45	1062.79	-1.15795	0.0836725	-2.52857	0.011453	0.0155897	249.711	249.443	216.27	192.461	214.716	209.256	gene469	NC_010287.1	RefSeq	exon	539896	540912	.	+	.	tRNA N6-adenosine threonylcarbamoyltransferase
oppA3	2728.07	2256.16	3199.98	1.41674	0.0599453	8.38397	5.11719e-17	1.40503e-16	277.033	277.275	300.45	381.244	411.144	419.941	gene470	NC_010287.1	RefSeq	exon	540876	542432	.	+	.	Oligopeptide ABC transporter substrate-binding protein
oppB	1062.02	1198.17	925.865	-1.29746	0.0935941	-4.01403	5.96917e-05	9.78903e-05	237.136	229.633	283.522	197.014	178.293	204.466	gene471	NC_010287.1	RefSeq	exon	542591	543532	.	+	.	Oligopeptide ABC transporter permease
oppC	854.83	841.882	867.778	1.02885	0.092994	0.441171	0.659089	0.700647	173.534	199.669	213.803	202.765	196.965	205.331	gene472	NC_010287.1	RefSeq	exon	543564	544409	.	+	.	Oligopeptide ABC transporter permease
oppD	932.691	967.49	897.893	-1.07462	0.0897038	-1.15739	0.247111	0.286113	231.846	247.713	204.734	217.099	214.912	203.057	gene473	NC_010287.1	RefSeq	exon	544402	545235	.	+	.	Oligopeptide ABC transporter ATP-binding protein
oppF	446.049	500.372	391.725	-1.27753	0.1202	-2.93975	0.0032848	0.00478287	145.865	123.322	127.531	112.24	99.2789	99.0586	gene474	NC_010287.1	RefSeq	exon	545250	545993	.	+	.	Oligopeptide ABC transporter ATP-binding protein
CTL0455	1700.74	1159.31	2242.18	1.93486	0.0680862	13.9857	1.90675e-44	9.49425e-44	282.051	323.256	306.492	588.343	597.747	577.386	gene475	NC_010287.1	RefSeq	exon	546305	547054	.	+	.	Hypothetical protein
CTL0456	2822.55	1882.15	3762.94	1.99918	0.0561096	17.8118	5.72675e-71	3.98797e-70	254.432	265.836	263.797	513.234	547.096	507.234	gene476	NC_010287.1	RefSeq	exon	547084	548499	.	+	.	Sodium:sulfate symporter
pfkA	2229.48	1675.97	2782.98	1.65955	0.0631238	11.5772	5.38005e-31	2.06809e-30	189.593	201.262	203.98	337.906	309.422	340.407	gene477	NC_010287.1	RefSeq	exon	548519	550180	.	+	.	Pyrophosphate--fructose 6-phosphate 1-phosphotransferase
CTL0458	1269	1096.13	1441.88	1.31454	0.0738341	5.34387	9.09819e-08	1.74518e-07	250.46	251.567	259.553	332.397	351.282	318.123	gene478	NC_010287.1	RefSeq	exon	550189	551037	.	+	.	Hypothetical protein
pfkA_2	1460.76	1247.81	1673.71	1.34077	0.0696672	6.07257	1.25883e-09	2.64712e-09	142.152	151.629	153.124	191.436	203.948	204.057	gene479	NC_010287.1	RefSeq	exon	551019	552665	.	+	.	Pyrophosphate--fructose 6-phosphate 1-phosphotransferase
tRNA-Met	247.865	277.297	218.434	-1.26719	0.151372	-2.25689	0.0240149	0.0317446	807.711	726.686	676.02	601.145	572.355	567.706	gene480	NC_010287.1	RefSeq	exon	552720	552793	.	-	.	tRNA-Met
tRNA-Met	10.7612	11.8551	9.66733	-1.22192	0.722285	-0.400327	0.688916	0.728326	18.8658	45.7799	31.1491	32.0726	30.114	15.9303	gene481	NC_010287.1	RefSeq	exon	552812	552884	.	-	.	tRNA-Met
gseA	3885.96	3957.5	3814.41	-1.03881	0.0584747	-0.939464	0.347492	0.391489	558.745	584.885	657.634	578.219	586.105	571.81	gene482	NC_010287.1	RefSeq	exon	552911	554206	.	-	.	3-deoxy-D-manno-octulosonic acid transferase
leuS	7448.12	8721.51	6174.74	-1.41264	0.0387059	-12.8763	6.11857e-38	2.77356e-37	680.876	702.72	707.711	489.896	495.307	495.42	gene483	NC_010287.1	RefSeq	exon	554203	556662	.	-	.	Leucine--tRNA ligase
hemL	2007.45	2331.62	1683.28	-1.38686	0.064987	-7.26027	3.86322e-13	9.28138e-13	343.161	357.201	383.46	269.984	263.66	248.803	gene484	NC_010287.1	RefSeq	exon	556859	558127	.	+	.	Glutamate-1-semialdehyde-2,1-aminomutase
CTL0463	732.914	580.97	884.858	1.51786	0.0971406	6.19764	5.73142e-10	1.24332e-09	196.674	184.419	220.135	292.731	308.793	314.19	gene485	NC_010287.1	RefSeq	exon	558119	558688	.	-	.	Hypothetical protein
CTL0464	811.385	538.614	1084.16	2.01285	0.0929576	10.857	1.84719e-27	6.50238e-27	241.55	232.447	236.776	448.356	468.844	513.49	gene486	NC_010287.1	RefSeq	exon	558708	559154	.	-	.	Hypothetical protein
rpiA	1302.93	1298.75	1307.1	1.009	0.081843	0.157862	0.874566	0.899848	367.254	372.576	311.068	345.575	369.301	342.772	gene487	NC_010287.1	RefSeq	exon	559144	559872	.	-	.	Ribose-5-phosphate isomerase A
CTL0466	2048.42	1145.56	2951.28	2.56783	0.0707709	19.2247	2.30082e-82	1.84024e-81	133.197	127.328	150.511	357.176	365.495	336.265	gene488	NC_010287.1	RefSeq	exon	559967	561610	.	-	.	Inclusion membrane protein
dhnA	5541.39	3959.27	7123.51	1.79902	0.0453753	18.6711	8.5006e-78	6.53526e-77	713.725	761.127	755.79	1304.6	1370.5	1338.27	gene489	NC_010287.1	RefSeq	exon	561914	562960	.	+	.	1,6-fructose bisphosphate aldolase
xasA	5805.16	4310.28	7300.04	1.6936	0.0494366	15.3751	2.40396e-53	1.33538e-52	561.498	636.249	617.052	1038.24	1029.54	1005.82	gene490	NC_010287.1	RefSeq	exon	562974	564374	.	+	.	Glutamate/gamma-aminobutyrate antiporter
CTL0469	912.05	1071.67	752.43	-1.42448	0.0979231	-5.21264	1.86176e-07	3.49443e-07	267.879	285.544	272.92	223.01	179.697	177.477	gene491	NC_010287.1	RefSeq	exon	564468	565232	.	+	.	Hypothetical protein
surE	1613.28	933.717	2292.85	2.45297	0.0673382	19.2243	2.31706e-82	1.84024e-81	207.874	216.092	222.487	527.8	518.445	541.191	gene492	NC_010287.1	RefSeq	exon	565363	566214	.	+	.	5'-nucleotidase SurE
ubiA	311.942	277.497	346.388	1.24209	0.163137	1.91722	0.0552103	0.0704067	62.1181	47.4602	70.4975	64.7356	74.9702	85.0756	gene493	NC_010287.1	RefSeq	exon	566326	567234	.	+	.	4-hydroxybenzoate octaprenyltransferase
CTL0472	210.907	212.457	209.357	-1.01147	0.168247	-0.0978231	0.922073	0.93655	82.7749	70.8371	62.8362	70.0907	73.4039	69.7948	gene494	NC_010287.1	RefSeq	exon	567231	567809	.	+	.	Aromatic acid decarboxylase
CTL0473	6999.39	7173.12	6825.66	-1.05101	0.0405669	-1.7692	0.0768597	0.0960496	1567.59	1568.85	1580.68	1500.31	1536.78	1451.53	gene495	NC_010287.1	RefSeq	exon	567806	568702	.	-	.	Hypothetical exported protein
tRNA-Asp	26.1904	33.2561	19.1246	-1.73845	0.469875	-1.69791	0.0895249	0.110583	111.665	78.0058	75.4237	69.6062	41.5898	41.252	gene496	NC_010287.1	RefSeq	exon	568726	568799	.	-	.	tRNA-Asp
tRNA-Val	25.8022	25.7332	25.8711	1.01953	0.502219	0.0555511	0.955699	0.962712	101.875	74.9126	31.1491	79.1124	62.2355	67.7038	gene497	NC_010287.1	RefSeq	exon	568807	568879	.	-	.	tRNA-Val
CTL0474	142.067	152.4	131.733	-1.15037	0.213007	-0.948795	0.342725	0.386571	197.301	262.873	177.395	199.26	163.185	188.664	gene498	NC_010287.1	RefSeq	exon	568992	569132	.	-	.	Hypothetical protein
CTL0475	490.498	580.073	400.924	-1.44818	0.12196	-4.38046	1.18428e-05	2.02147e-05	300.351	285.756	298.057	225.862	213.205	172.033	gene499	NC_010287.1	RefSeq	exon	569159	569545	.	-	.	Hypothetical protein
CTL0476	3516.16	3702.22	3330.11	-1.11231	0.0497765	-3.08499	0.00203561	0.00299116	910.285	878.307	917.546	817.569	832.11	784.462	gene500	NC_010287.1	RefSeq	exon	569687	570493	.	-	.	Inclusion membrane protein
CTL0477	259.561	265.959	253.163	-1.05445	0.155027	-0.493427	0.621711	0.663849	126.554	99.218	127.568	117.768	104.965	113.607	gene501	NC_010287.1	RefSeq	exon	570885	571328	.	-	.	Inclusion membrane protein
CTL0477A	517.833	563.062	472.605	-1.19225	0.12065	-2.10264	0.0354974	0.0460364	261.258	316.162	322.68	227.15	251.407	276.94	gene502	NC_010287.1	RefSeq	exon	571436	571804	.	-	.	Inclusion membrane protein
CTL0478	577.211	646.816	507.606	-1.27403	0.108578	-3.21796	0.00129105	0.00192655	253.555	246.7	239.167	214.468	191.714	174.099	gene503	NC_010287.1	RefSeq	exon	571903	572418	.	-	.	Inclusion membrane protein
CTL0479	218.599	255.247	181.95	-1.40498	0.170216	-2.88193	0.00395252	0.00567768	132.924	115.63	125.984	103.281	76.5584	87.1461	gene504	NC_010287.1	RefSeq	exon	572547	572948	.	-	.	Inclusion membrane protein
CTL0480	334.085	308.732	359.437	1.16455	0.137977	1.59285	0.111193	0.135262	97.8723	107.44	102.834	125.714	104.646	128.393	gene505	NC_010287.1	RefSeq	exon	573229	573819	.	-	.	Inclusion membrane protein
CTL0481	515.299	330.822	699.775	2.12619	0.126573	8.59794	8.1159e-18	2.28052e-17	116.467	101.74	82.9419	207.152	226.391	203.465	gene506	NC_010287.1	RefSeq	exon	573969	574616	.	-	.	Inclusion membrane protein
CTL0482	1550.87	1416.75	1684.99	1.18915	0.0711243	3.51402	0.000441387	0.000685255	230.417	215.444	223.778	249.388	264.691	282.342	gene507	NC_010287.1	RefSeq	exon	574842	576089	.	+	.	Sodium:dicarboxylate symport protein
CTL0483	602.807	625.463	580.151	-1.07921	0.0981245	-1.12073	0.262403	0.301999	84.1468	80.4391	85.8864	76.083	75.9139	80.3302	gene508	NC_010287.1	RefSeq	exon	576273	577745	.	+	.	sodium-dependent amino acid transporter
incB	1089.7	1084.49	1094.91	1.01008	0.0755287	0.191492	0.84814	0.877355	602.328	629.45	606.488	628.832	598.431	628.658	gene509	NC_010287.1	RefSeq	exon	577850	578197	.	+	.	Inclusion membrane protein B
incC	1004.31	874.672	1133.95	1.29731	0.0813312	4.61728	3.88811e-06	6.76897e-06	322.117	324.18	314.502	408.092	396.816	440.694	gene510	NC_010287.1	RefSeq	exon	578274	578810	.	+	.	Inclusion membrane protein C
CTL0486	2031.71	2468.41	1595.01	-1.54909	0.0603998	-10.454	1.40476e-25	4.77023e-25	173.744	168.094	180.608	114.251	108.904	114.434	gene511	NC_010287.1	RefSeq	exon	578868	581654	.	+	.	Hypothetical protein
CTL0487	412.897	446.315	379.478	-1.17633	0.126718	-1.84897	0.0644619	0.0810836	213.566	209.146	213.208	174.561	204.964	161.165	gene512	NC_010287.1	RefSeq	exon	581683	582096	.	+	.	Crp family transcriptional regulator
acpP	7589.49	6157.89	9021.09	1.46525	0.0445892	12.3606	4.26956e-35	1.80751e-34	5206.3	5211.55	5105.2	7606.89	7930.86	7202.98	gene513	NC_010287.1	RefSeq	exon	582157	582390	.	-	.	Acyl carrier protein
fabG	6084.53	5572.69	6596.37	1.18364	0.0454013	5.35731	8.44694e-08	1.6235e-07	1418.87	1501.17	1480.5	1771.7	1775.53	1661.66	gene514	NC_010287.1	RefSeq	exon	582759	583505	.	-	.	3-oxoacyl-[acyl-carrier-protein] reductase
fabD	5492.96	5510.41	5475.5	-1.00638	0.041802	-0.219358	0.826371	0.858532	1149.01	1183.13	1174.29	1164.17	1142.4	1177.65	gene515	NC_010287.1	RefSeq	exon	583502	584428	.	-	.	Malonyl-CoA-[acyl-carrier-protein] transacylase
fabH	7958.27	8447.18	7469.35	-1.13007	0.0497866	-3.54336	0.000395059	0.000616317	1667.85	1782.91	1552.04	1473.89	1515.28	1434.52	gene516	NC_010287.1	RefSeq	exon	584445	585440	.	-	.	3-oxoacyl-ACP synthase
recR	419.838	371.43	468.246	1.25767	0.126296	2.61888	0.00882182	0.0121632	103.69	125.959	133.697	155.051	146.069	156.935	gene517	NC_010287.1	RefSeq	exon	585566	586168	.	+	.	Recombination protein RecR
ctrR5	75.6012	68.4362	82.7662	1.20612	0.327552	0.825455	0.409114	0.455044	267.894	112.369	172.736	292.93	184.699	191.164	ctrR5	NC_010287.1	RefSeq	exon	586228	586300	.	+	0	ctrR5
CTL0493	19980.5	21204.4	18756.7	-1.13071	0.0364648	-4.86043	1.1713e-06	2.1104e-06	1708.1	1738.46	1811.1	1527.14	1529.86	1593.75	gene518	NC_010287.1	RefSeq	exon	586542	588920	.	+	.	Outer membrane protein
ompH	3669.21	3208.69	4129.73	1.28551	0.0567252	6.3877	1.68402e-10	3.74371e-10	1131.31	1193.71	1300.89	1513.92	1599.75	1553.06	gene519	NC_010287.1	RefSeq	exon	588987	589508	.	+	.	Outer membrane protein
lpxD	6188.5	5505.35	6871.65	1.24946	0.0478962	6.70845	1.96709e-11	4.4902e-11	1020.29	1070.9	958.079	1235.06	1277.57	1293.4	gene520	NC_010287.1	RefSeq	exon	589536	590600	.	+	.	UDP-3-O-acylglucosamine N-acyltransferase
CTL0496	547.12	576.057	518.182	-1.11416	0.119473	-1.3054	0.191757	0.225279	90.4329	90.8645	102.581	93.4955	72.6039	89.2586	gene521	NC_010287.1	RefSeq	exon	590597	591793	.	-	.	Hypothetical protein
pdhA	3557.75	3366.49	3749.01	1.11381	0.0501672	3.09968	0.00193729	0.00285105	618.732	671.773	650.663	720.775	730.481	710.479	gene522	NC_010287.1	RefSeq	exon	592015	593037	.	+	.	Pyruvate dehydrogenase E1 component subunit alpha
pdhB	2317.88	2106.45	2529.31	1.20096	0.0557528	4.73861	2.15189e-06	3.82957e-06	431.161	414.317	413.434	512.856	498.909	499.864	gene523	NC_010287.1	RefSeq	exon	593030	594016	.	+	.	Pyruvate dehydrogenase E1 component subunit beta
pdhC	2509.43	2137.01	2881.85	1.34924	0.0626421	6.89871	5.24767e-12	1.21812e-11	314.515	339.139	323.536	423.007	422.736	472.039	gene524	NC_010287.1	RefSeq	exon	594021	595310	.	+	.	Pyruvate dehydrogenase complex dihydrolipoyllysine-residue acetyltransferase component
glgP	6449.96	2454.58	10445.3	4.25465	0.0451326	46.2867	0	0	186.894	204.157	201.137	840.059	839.827	840.139	gene525	NC_010287.1	RefSeq	exon	595337	597781	.	-	.	Glycogen phosphorylase
CTL0500A	367.533	359.179	375.887	1.04429	0.126193	0.495402	0.620316	0.663096	195.398	195.617	212.606	225.458	199.999	206.243	gene526	NC_010287.1	RefSeq	exon	597937	598287	.	+	.	Hypothetical protein
dnaA	2151.79	2058.45	2245.14	1.08907	0.0679946	1.81032	0.0702454	0.0880128	288.901	279.215	317.539	307.961	314.168	343.848	gene527	NC_010287.1	RefSeq	exon	598341	599711	.	-	.	Chromosomal replication initiation protein DnaA
oxaA	11582.7	11942	11223.3	-1.06409	0.0383492	-2.33693	0.019443	0.0258791	1026.03	963.486	990.299	917.042	953.845	929.617	gene528	NC_010287.1	RefSeq	exon	599788	602151	.	-	.	Membrane protein insertase
lgt	1349.78	1198.68	1500.88	1.25198	0.0699188	4.63694	3.53602e-06	6.20094e-06	284.857	288.974	289.504	360.581	347.15	373.261	gene529	NC_010287.1	RefSeq	exon	602461	603279	.	-	.	prolipoprotein diacylglyceryl transferase
CTL0505	3229.94	2967.72	3492.16	1.17653	0.0550594	4.25965	2.04751e-05	3.43396e-05	840.774	937.223	923.526	1055.75	1038.32	1084.85	gene530	NC_010287.1	RefSeq	exon	603530	604177	.	+	.	Hypothetical protein
CTL0506	1322.75	1255.71	1389.8	1.10818	0.0810679	1.82805	0.0675425	0.0848475	299.376	349.522	311.818	340.921	382.449	339.937	gene531	NC_010287.1	RefSeq	exon	604181	604951	.	+	.	Hypothetical protein
SRP_RNA	240.965	232.511	249.418	1.07862	0.160479	0.680419	0.496239	0.540687	444.748	462.687	350.85	433.892	454.454	461.431	SRP_RNA	NC_010287.1	RefSeq	exon	604993	605101	.	-	0	SRP_RNA
CTL0507	409.167	344.695	473.639	1.37107	0.14028	3.24565	0.00117182	0.00176508	212.319	138.456	178.724	247.137	239.678	240.759	gene532	NC_010287.1	RefSeq	exon	605159	605542	.	-	.	Hypothetical protein
CTL0508	1223.44	1189.27	1257.62	1.05619	0.0801516	0.98395	0.32514	0.368467	171.238	190.828	201.404	188.934	203.764	203.159	gene533	NC_010287.1	RefSeq	exon	605731	606975	.	+	.	Hypothetical protein
CTL0509	1076.53	1133.54	1019.53	-1.11418	0.0834829	-1.8685	0.0616917	0.0778028	173.879	176.536	199.911	166.364	156.687	171.924	gene534	NC_010287.1	RefSeq	exon	606965	608179	.	+	.	Hypothetical protein
CTL0510	1699.67	1769.36	1629.98	-1.08672	0.0698624	-1.71743	0.0859014	0.106655	299.19	305.703	322.846	305.514	269.009	280.133	gene535	NC_010287.1	RefSeq	exon	608183	609307	.	-	.	Cysteine desulfurase
CTL0511	4030.87	2815.92	5245.83	1.86194	0.0526204	17.0429	3.94715e-65	2.61601e-64	719.39	741.839	762.389	1349.2	1458.88	1334.35	gene536	NC_010287.1	RefSeq	exon	609313	610059	.	-	.	protein phosphatase
CTL0512	2007.71	1808.56	2206.86	1.2197	0.061957	4.62462	3.75281e-06	6.55718e-06	742.906	700.25	725.189	912.409	840.902	892.571	gene537	NC_010287.1	RefSeq	exon	610378	610869	.	+	.	Hypothetical protein
dnaQ	1814.29	1734	1894.57	1.09151	0.0668053	1.89088	0.058641	0.0743456	451.187	496.357	515.757	525.871	545.963	526.971	gene538	NC_010287.1	RefSeq	exon	610878	611576	.	+	.	DNA polymerase III subunit epsilon
CTL0514	1069.39	894.08	1244.7	1.38861	0.0873218	5.42414	5.82337e-08	1.12601e-07	205.419	225.79	252.833	317.639	305.655	329.002	gene539	NC_010287.1	RefSeq	exon	611573	612343	.	+	.	Menaquinone biosynthesis protein
CTL0515	574.191	577.139	571.243	-1.01141	0.114548	-0.142831	0.886423	0.910099	209.726	173.24	193.076	198.08	204.085	167.993	gene540	NC_010287.1	RefSeq	exon	612336	612926	.	+	.	Hypothetical protein
CTL0516	3132.4	3010.82	3253.97	1.08044	0.0526445	2.12017	0.033992	0.0442034	289.206	312.578	313.217	325.603	329.049	334.24	gene541	NC_010287.1	RefSeq	exon	612947	614887	.	-	.	ABC transporter ATP-binding protein/permease
accA	4023.04	3688.1	4357.98	1.18287	0.0558821	4.33569	1.45304e-05	2.4584e-05	715.58	806.738	708.986	906.743	872.714	857.126	gene542	NC_010287.1	RefSeq	exon	614853	615827	.	-	.	Acetyl-CoA carboxylase carboxyltransferase subunit alpha
CTL0518	6128.37	5074.1	7182.65	1.41571	0.0511225	9.81036	1.01604e-22	3.19089e-22	798.824	886.248	847.154	1261.9	1177.27	1145.33	gene543	NC_010287.1	RefSeq	exon	615960	617141	.	-	.	Hypothetical protein
ihfA	14702.3	8598.93	20805.7	2.41865	0.0351957	36.2033	5.3969e-287	1.15254e-285	5528.81	5510.73	5700.74	13396.1	13744.7	13363.4	gene544	NC_010287.1	RefSeq	exon	617259	617561	.	-	.	DNA-binding protein HU
amiA	5341.8	6064.08	4619.52	-1.31289	0.0464329	-8.4584	2.71065e-17	7.5287e-17	1526.58	1517.5	1541.9	1156.84	1221.66	1115.02	gene545	NC_010287.1	RefSeq	exon	617781	618560	.	-	.	N-acetylmuramoyl alanine amidase
murE	10400.8	12079.9	8721.69	-1.38486	0.0379004	-12.394	2.8166e-35	1.203e-34	1601.43	1674.11	1631.95	1168.18	1163.05	1211.97	gene546	NC_010287.1	RefSeq	exon	618475	619926	.	-	.	UDP-N-acetylmuramoyl-L-alanyl-D-glutamate--2,6-diaminopimelate ligase
ctrR35_n	215.803	143.224	288.382	2.02926	0.172188	5.9293	3.04223e-09	6.27378e-09	119.509	133.075	96.5248	237.355	228.31	237.268	ctrR35_n	NC_010287.1	RefSeq	exon	620107	620348	.	+	0	ctrR35_n
pbp	2114.33	1976.04	2252.62	1.1398	0.0587586	3.21279	0.00131454	0.00195553	202.471	197.853	199.273	236.94	223.677	222.907	gene547	NC_010287.1	RefSeq	exon	620249	622192	.	-	.	Penicillin-binding protein
CTL0523	183.07	170.03	196.11	1.15127	0.224655	0.904607	0.365674	0.411008	141.546	87.557	119.149	118.149	106.863	176.658	gene548	NC_010287.1	RefSeq	exon	622179	622466	.	-	.	Hypothetical protein
CTL0524	900.156	992.48	807.833	-1.22838	0.0844251	-3.51498	0.000439782	0.000683868	222.366	213.981	211.982	184.607	165.381	177.721	gene549	NC_010287.1	RefSeq	exon	622466	623368	.	-	.	Ribosomal RNA small subunit methyltransferase H
CTL0525	3122.76	1870.84	4374.68	2.33798	0.0579938	21.1275	4.4493e-99	4.03375e-98	608.204	675.674	662.442	1531.41	1570.49	1449.28	gene550	NC_010287.1	RefSeq	exon	623646	624212	.	+	.	Hypothetical protein
CTL0526	866.874	565.907	1167.84	2.05582	0.0907208	11.4606	2.08156e-30	7.93801e-30	253.143	250.283	291.372	543.33	561.095	535.77	gene551	NC_010287.1	RefSeq	exon	624219	624638	.	+	.	Hypothetical protein
dnaA	6224.38	6925.56	5523.19	-1.25487	0.0596184	-5.49389	3.93182e-08	7.71118e-08	922.968	960.518	1102.79	776.097	771.233	834.249	gene552	NC_010287.1	RefSeq	exon	624880	626247	.	+	.	Chromosomal replication initiation protein DnaA
CTL0528	1682.16	1533.13	1831.2	1.19524	0.066316	3.87998	0.000104465	0.000168158	514.156	526.089	505.661	598.999	650.602	596.862	gene553	NC_010287.1	RefSeq	exon	626299	626883	.	+	.	Polymer-forming cytoskeletal protein
CTL0529	167.55	186.786	148.315	-1.2665	0.228672	-1.49057	0.136075	0.164075	49.6628	46.4925	70.7848	47.0625	31.7535	53.7407	gene554	NC_010287.1	RefSeq	exon	626855	627514	.	-	.	Hypothetical protein
nqrB	9585	8021.53	11148.5	1.38939	0.0393863	12.0462	2.03085e-33	8.09812e-33	1001.93	1055.51	1072	1463.31	1432.88	1453.16	gene555	NC_010287.1	RefSeq	exon	627516	629027	.	+	.	Na(+)-translocating NADH-quinone reductase subunit B
nqrC	2740.52	2316.12	3164.91	1.36539	0.0606397	7.40953	1.26746e-13	3.10723e-13	437.345	493.895	505.38	653.397	645.703	663.997	gene556	NC_010287.1	RefSeq	exon	629031	629981	.	+	.	Na(+)-translocating NADH-quinone reductase subunit C
nqrD	1215.45	977.672	1453.22	1.48809	0.083434	6.87323	6.27648e-12	1.45342e-11	318.344	294.348	285.604	409.18	444.001	482.056	gene557	NC_010287.1	RefSeq	exon	629971	630612	.	+	.	Na(+)-translocating NADH-quinone reductase subunit D
nqrE	1016.94	847.019	1186.86	1.40346	0.0886953	5.51308	3.52612e-08	6.94386e-08	209.485	250.077	220.217	316.421	298.892	337.205	gene558	NC_010287.1	RefSeq	exon	630618	631352	.	+	.	Na(+)-translocating NADH-quinone reductase subunit E
gcsH	754.143	788.039	720.247	-1.09631	0.0981916	-1.35098	0.1767	0.208867	393.709	439.412	480.003	401.681	379.634	418.846	gene559	NC_010287.1	RefSeq	exon	631376	631729	.	-	.	Glycine cleavage system protein H
CTL0535	10008.7	11484.8	8532.49	-1.3468	0.0524295	-8.19254	2.5577e-16	6.84665e-16	1013.93	1056.38	1197.72	816.123	799.935	811.879	gene560	NC_010287.1	RefSeq	exon	631749	633821	.	-	.	Hypothetical protein
CTL0536	717.454	700.024	734.885	1.04891	0.0939225	0.733416	0.463305	0.50826	89.1074	99.9915	100.675	104.386	98.1144	101.704	gene561	NC_010287.1	RefSeq	exon	634016	635440	.	-	.	Phospholipase D
lplA	521.593	444.143	599.044	1.34239	0.123332	3.44441	0.0005723	0.000878563	123.948	102.115	137.811	177.549	160.599	152.632	gene562	NC_010287.1	RefSeq	exon	635446	636165	.	-	.	Lipoate-protein ligase A
clpC	24474.9	14046.2	34903.5	2.48466	0.0346407	37.9049	0	0	1054.19	1085.31	1090.72	2688.89	2737.34	2600.57	gene563	NC_010287.1	RefSeq	exon	636430	638994	.	+	.	ATP-dependent Clp protease ATP-binding subunit
mnmA	1546.25	1547.43	1545.08	-1.00159	0.0645572	-0.035597	0.971604	0.974646	288.484	277.86	281.189	285.217	276.644	284.384	gene564	NC_010287.1	RefSeq	exon	638975	640051	.	-	.	tRNA-specific 2-thiouridylase MnmA
CTL0540	3781.7	1214.37	6349.03	5.22783	0.0586948	40.6545	0	0	137.802	142.854	141.958	724.813	784.391	700.32	gene565	NC_010287.1	RefSeq	exon	640283	641977	.	+	.	Putative inclusion membrane protein
CTL0541	18568.4	11176.4	25960.4	2.32283	0.0402839	30.1829	3.97181e-200	6.46934e-199	1854.06	1966.83	1931.88	4497.64	4612.51	4252.34	gene566	NC_010287.1	RefSeq	exon	642064	643209	.	-	.	Hypothetical protein
CTL0542	1873.85	2308.17	1439.54	-1.60385	0.0651475	-10.4615	1.29827e-25	4.42423e-25	629.695	692.764	685.702	428.893	399.242	424.3	gene567	NC_010287.1	RefSeq	exon	643267	643944	.	-	.	PTS fructose transporter subunit IIA
ptsN_2	1464.35	1858.65	1070.06	-1.73467	0.0743189	-10.6926	1.10242e-26	3.86653e-26	798.604	789.148	710.724	443.064	463.014	417.198	gene568	NC_010287.1	RefSeq	exon	643947	644423	.	-	.	PTS fructose transporter subunit IIA
dut	3710.68	4500.29	2921.06	-1.54039	0.0561539	-11.0998	1.25755e-28	4.59507e-28	1985.31	2066.34	2009.12	1304.64	1405.65	1223.65	gene569	NC_010287.1	RefSeq	exon	644425	644862	.	-	.	Deoxyuridine 5'-triphosphate nucleotidohydrolase
accD	6971.57	7115.57	6827.57	-1.04162	0.0428372	-1.37328	0.169666	0.201544	1474.66	1582.97	1470.21	1457.15	1456.06	1431.37	gene570	NC_010287.1	RefSeq	exon	644899	645825	.	-	.	Acetyl-CoA carboxylase subunit beta
sodM	3086.89	3153.24	3020.54	-1.04551	0.059413	-1.08063	0.279864	0.320559	953.619	958.403	1083.18	984.025	932.427	952.708	gene571	NC_010287.1	RefSeq	exon	645896	646516	.	-	.	Superoxide dismutase
mrsA	8764.95	8751.07	8778.82	1.00317	0.0412893	0.110735	0.911826	0.932197	963.887	968.21	964.678	974.534	1005.16	926.268	gene572	NC_010287.1	RefSeq	exon	646648	648429	.	-	.	Phosphoglucomutase
CTL0548	943.041	1300.21	585.876	-2.21922	0.093198	-12.3399	5.5224e-35	2.31748e-34	586.783	530.373	521.651	271.484	244.571	222.395	gene573	NC_010287.1	RefSeq	exon	648581	649048	.	-	.	Hypothetical protein
rnc	735.959	851.919	619.998	-1.37598	0.0955397	-4.81951	1.4391e-06	2.58018e-06	222.41	242.701	256.911	177.84	164.874	182.749	gene574	NC_010287.1	RefSeq	exon	649157	649852	.	+	.	Ribonuclease III
radA	1328.45	1380.03	1276.87	-1.08299	0.082169	-1.39987	0.161553	0.192382	180.802	193.861	221.709	177.47	183.059	191.263	gene575	NC_010287.1	RefSeq	exon	649836	651200	.	+	.	DNA repair protein RadA
hemC	1048.1	1044.88	1051.32	1.00591	0.084465	0.100571	0.919891	0.935466	286.822	279.122	283.025	294.114	302.597	257.491	gene576	NC_010287.1	RefSeq	exon	651178	651903	.	+	.	porphobilinogen deaminase
CTL0552	495.324	517.513	473.134	-1.09147	0.110968	-1.13795	0.255141	0.293993	300.407	315.361	276.831	284.79	257.113	274.152	gene577	NC_010287.1	RefSeq	exon	652304	652645	.	+	.	Hypothetical protein
pknD	3184.51	3686.24	2682.79	-1.37453	0.0545684	-8.41029	4.09007e-17	1.12623e-16	243.821	263.196	268.179	182.129	192.271	189.777	gene578	NC_010287.1	RefSeq	exon	652698	655502	.	-	.	Serine/threonine-protein kinase
valS	6854.35	7909.04	5799.67	-1.36338	0.0395547	-11.3057	1.23021e-29	4.60014e-29	543.165	565.177	546.04	407.486	403.337	402.329	gene579	NC_010287.1	RefSeq	exon	655517	658336	.	-	.	Valine--tRNA ligase
CTL0555	1215.73	1338.34	1093.12	-1.22481	0.074526	-3.92557	8.65232e-05	0.000140814	500.704	511.653	517.593	428.633	391.096	429.895	gene580	NC_010287.1	RefSeq	exon	658463	658978	.	-	.	Hypothetical protein
atpK	1314.98	1340.2	1289.77	-1.03763	0.078449	-0.679405	0.496881	0.540773	676.963	606.198	572.596	574.516	593.099	618.309	gene581	NC_010287.1	RefSeq	exon	658899	659324	.	-	.	V-type ATP synthase subunit K
atpI	4583.09	4937.51	4228.67	-1.1688	0.0518063	-4.34368	1.40115e-05	2.37898e-05	476.442	485.632	531.527	439.604	417.643	421.929	gene582	NC_010287.1	RefSeq	exon	659386	661335	.	-	.	V-type ATP synthase subunit I
CTL0558	1443.17	1602.01	1284.33	-1.24771	0.0706785	-4.51735	6.26177e-06	1.08425e-05	484.271	529.189	530.641	397.868	427.93	412.102	gene583	NC_010287.1	RefSeq	exon	661341	661952	.	-	.	V-type ATP synthase subunit D
CTL0559	4055.05	4265.72	3844.38	-1.10984	0.0516407	-2.91153	0.00359669	0.00522117	595.428	659.067	656.094	571.37	565.298	585.209	gene584	NC_010287.1	RefSeq	exon	661937	663253	.	-	.	V-type ATP synthase subunit beta
CTL0560	6370.67	6628.08	6113.27	-1.08391	0.0445876	-2.60725	0.00912714	0.0125482	747.071	739.003	715.361	697.029	686.892	646.526	gene585	NC_010287.1	RefSeq	exon	663256	665031	.	-	.	V-type ATP synthase subunit alpha
CTL0561	1654.63	1811.7	1497.56	-1.21076	0.0702883	-3.92537	8.65982e-05	0.000140814	423.649	448.322	462.209	387.391	342.693	372.756	gene586	NC_010287.1	RefSeq	exon	665025	665825	.	-	.	Hypothetical protein
CTL0562	4432.28	4738.59	4125.96	-1.14988	0.0627675	-3.21005	0.00132711	0.00197118	1389.06	1413.91	1655.05	1353.5	1278.55	1249.62	gene587	NC_010287.1	RefSeq	exon	665992	666618	.	-	.	V-type ATP synthase subunit E
CTL0563	1813.8	1379.81	2247.79	1.63104	0.0630567	11.1929	4.41498e-29	1.63184e-28	378.101	396.537	370.113	625.664	633.009	606.195	gene588	NC_010287.1	RefSeq	exon	666727	667437	.	+	.	Hypothetical protein
CTL0564	2015.26	1732.43	2298.09	1.32341	0.0753519	5.36493	8.09812e-08	1.55958e-07	847.054	869.785	1030.25	1243.24	1150.37	1250.44	gene589	NC_010287.1	RefSeq	exon	667445	667816	.	-	.	Hypothetical protein
tal	18871.2	14036.1	23706.2	1.68942	0.0372192	20.3263	7.52921e-92	6.57779e-91	2882.89	2819.22	2712.11	4750.81	4853.13	4607.18	gene590	NC_010287.1	RefSeq	exon	667861	668844	.	-	.	Transaldolase
rpoC	59653.6	65818.8	53488.4	-1.23051	0.0294855	-10.1493	3.33897e-24	1.09141e-23	3121.59	3070.74	3071.55	2487.63	2552.87	2487.91	gene591	NC_010287.1	RefSeq	exon	668956	673146	.	-	.	DNA-directed RNA polymerase subunit beta'
rpoB	57371.6	66747.2	47995.9	-1.39069	0.0281173	-16.922	3.09658e-64	1.98387e-63	3472.5	3501.07	3500.66	2498.67	2512.95	2520.07	gene592	NC_010287.1	RefSeq	exon	673171	676929	.	-	.	DNA-directed RNA polymerase subunit beta
rplL	13471.5	14542.4	12400.6	-1.17274	0.0341827	-6.7253	1.75236e-11	4.00956e-11	7354.89	7226.56	7246.13	6318.53	6148.58	6145.61	gene593	NC_010287.1	RefSeq	exon	677290	677682	.	-	.	50S ribosomal protein L7/L12
rplJ	9654.04	11174.7	8133.41	-1.37418	0.0435445	-10.5311	6.20793e-26	2.13065e-25	4048.82	4304.88	4347.03	3161.13	2945.49	3137.51	gene594	NC_010287.1	RefSeq	exon	677714	678232	.	-	.	50S ribosomal protein L10
rplA	15430.8	17922.3	12939.3	-1.38481	0.0381507	-12.3114	7.86401e-35	3.27157e-34	5229.43	5011.82	4883.13	3546.9	3713.76	3658.64	gene595	NC_010287.1	RefSeq	exon	678254	678952	.	-	.	50S ribosomal protein L1
rplK	7387.4	8898.91	5875.89	-1.5147	0.0400628	-14.9523	1.50354e-50	8.02723e-50	4118.68	4042.99	4160.54	2638.45	2719.52	2778.3	gene596	NC_010287.1	RefSeq	exon	678975	679400	.	-	.	50S ribosomal protein L11
nusG	6136.23	7144.74	5127.71	-1.39344	0.039731	-12.0473	2.00382e-33	8.02362e-33	2540.17	2563.31	2573.23	1826.13	1860.36	1823.01	gene597	NC_010287.1	RefSeq	exon	679506	680054	.	-	.	GTPase ObgE
secE	1198.88	1430.23	967.524	-1.47909	0.25195	-2.24136	0.0250024	0.0330046	880.525	1043.21	1464.45	765.389	652.138	874.52	gene598	NC_010287.1	RefSeq	exon	680058	680306	.	-	.	Preprotein translocase subunit SecE
tRNA-Trp	124.109	132.175	116.042	-1.13633	0.210139	-0.877428	0.380254	0.425564	388.635	353.754	325.65	310.035	293.109	334.536	gene599	NC_010287.1	RefSeq	exon	680336	680408	.	-	.	tRNA-Trp
tufA	34475.5	32730.8	36220.3	1.10684	0.0373127	3.92492	8.67582e-05	0.000140835	5526.48	5584.76	5181.7	5922.99	6179.41	5927.54	gene600	NC_010287.1	RefSeq	exon	680449	681633	.	-	.	Elongation factor Tu
tRNA-Thr	456.545	533.034	380.056	-1.39827	0.117195	-4.12681	3.67834e-05	6.06327e-05	1423.11	1620.33	1323.56	1029.74	1044.2	1039.76	gene601	NC_010287.1	RefSeq	exon	681679	681750	.	-	.	tRNA-Thr
ctrR19_n	1352.88	1567.83	1137.93	-1.37553	0.0750071	-6.13258	8.64632e-10	1.8302e-09	2606.44	2674.05	2362.72	1865.3	1917.32	1764.79	ctrR19_n	NC_010287.1	RefSeq	exon	681773	681893	.	-	0	ctrR19_n
infA	2136.5	2627.05	1645.94	-1.59416	0.0679531	-9.90091	4.12495e-23	1.2997e-22	2533.56	2323.75	2123.04	1449.78	1451.68	1471.97	gene602	NC_010287.1	RefSeq	exon	681981	682202	.	-	.	Translation initiation factor IF-1
CTL0576	1469.18	1460.07	1478.28	1.01068	0.0726484	0.21092	0.83295	0.8635	313.193	295.484	335.688	310.291	334.087	311.768	gene603	NC_010287.1	RefSeq	exon	682615	683526	.	+	.	Hypothetical protein
CTL0577	359.853	410.384	309.323	-1.32502	0.130756	-3.10514	0.00190188	0.00280753	176.849	187.589	177.12	122.215	135.735	150.242	gene604	NC_010287.1	RefSeq	exon	683523	683969	.	+	.	Fe-S metabolism protein SufE
CTL0580	246.227	253.234	239.219	-1.05827	0.156507	-0.522046	0.601639	0.644565	267.915	277.249	271.104	251.615	290.707	228.77	gene606	NC_010287.1	RefSeq	exon	686181	686363	.	-	.	Hypothetical protein
tRNA-Met	143.278	142.505	144.051	1.0119	0.208599	0.0817943	0.93481	0.945634	418.821	378.725	353.967	466.122	359.36	338.519	gene607	NC_010287.1	RefSeq	exon	686973	687045	.	+	.	tRNA-Met
trpC	1360.75	1516.09	1205.41	-1.25764	0.0774837	-4.2682	1.97058e-05	3.31071e-05	488.94	468.559	468.822	381.877	407.875	344.283	gene608	NC_010287.1	RefSeq	exon	687086	687712	.	-	.	N-(5'-phosphoribosyl)anthranilate isomerase
tpiA	2385.07	2494.62	2275.52	-1.09745	0.0601531	-2.23014	0.0257383	0.0339293	556.557	597.682	629.421	551.506	539.676	535.821	gene609	NC_010287.1	RefSeq	exon	687908	688732	.	+	.	Triosephosphate isomerase
xseA	2014.2	2081.58	1946.83	-1.07131	0.0708703	-1.40224	0.160843	0.192012	251.288	249.161	291.216	249.578	255.408	235.432	gene610	NC_010287.1	RefSeq	exon	688746	690296	.	+	.	Exodeoxyribonuclease VII large subunit
xseB	946.548	1185.76	707.331	-1.67727	0.093052	-8.0183	1.07218e-15	2.80753e-15	1086.67	1034.9	1072.28	665.685	686.598	552.914	gene611	NC_010287.1	RefSeq	exon	690280	690498	.	+	.	Exodeoxyribonuclease VII small subunit
CTL0584	668.679	840.514	496.844	-1.69007	0.0943608	-8.02328	1.0296e-15	2.70341e-15	602.337	625.43	588.348	352.196	374.707	346.637	gene612	NC_010287.1	RefSeq	exon	690505	690777	.	+	.	Hypothetical protein
dxs	3642.53	4739.51	2545.55	-1.86241	0.0494055	-18.1593	1.08379e-73	7.89034e-73	495.163	468.594	490.079	256.492	256.299	268.05	gene613	NC_010287.1	RefSeq	exon	690774	692696	.	+	.	1-deoxy-D-xylulose-5-phosphate synthase
pykF	3917.39	3965.86	3868.92	-1.02454	0.0463967	-0.753913	0.450901	0.496922	539.924	542.403	522.18	528.639	522.189	514.457	gene614	NC_010287.1	RefSeq	exon	692793	694250	.	+	.	Pyruvate kinase
uvrA	3877.38	3599.69	4155.07	1.15471	0.0502659	4.12862	3.6495e-05	6.02606e-05	130.707	134.423	130.948	146.275	151.448	159.464	gene615	NC_010287.1	RefSeq	exon	694273	699633	.	+	.	Excinuclease ABC subunit A
dnaX	3078.75	3389.48	2768.01	-1.22367	0.0547134	-5.32256	1.02314e-07	1.94701e-07	493.866	476.428	456.813	383.476	376.586	405.38	gene616	NC_010287.1	RefSeq	exon	699851	701251	.	+	.	DNA polymerase III subunit delta'
CTL0589	259.8	307.987	211.613	-1.45341	0.147414	-3.65938	0.000252821	0.000400926	221.488	204.63	198.192	133.559	144.036	151.358	gene617	NC_010287.1	RefSeq	exon	701244	701534	.	+	.	Nucleoid-associated protein
ptsI	2592.41	3269.57	1915.25	-1.70865	0.0628855	-12.2899	1.02665e-34	4.25265e-34	394.06	340.638	389.22	215.756	218.722	223.891	gene618	NC_010287.1	RefSeq	exon	701544	703259	.	-	.	Phosphoenolpyruvate-protein Phosphotransferase
ptsH	619.89	774.926	464.854	-1.6696	0.100016	-7.39379	1.42698e-13	3.48938e-13	462.406	437.306	485.471	279.064	261.578	290.288	gene619	NC_010287.1	RefSeq	exon	703259	703588	.	-	.	Phosphocarrier protein HPr
CTL0592	148.377	151.374	145.38	-1.04781	0.256524	-0.262649	0.792821	0.828154	41.7334	61.157	90.3827	52.7046	55.5131	77.4016	gene620	NC_010287.1	RefSeq	exon	703726	704187	.	-	.	Hypothetical protein
CTL0592a	297.113	299.122	295.104	-1.00968	0.152578	-0.0911028	0.927411	0.940129	246.276	245.433	200.232	211.788	209.774	261.085	gene621	NC_010287.1	RefSeq	exon	704244	704498	.	-	.	Hypothetical protein
CTL0593	477.864	426.498	529.229	1.23599	0.120641	2.53371	0.0112862	0.0154062	49.3273	52.8196	62.2853	72.0243	64.2733	67.7416	gene622	NC_010287.1	RefSeq	exon	704471	706000	.	+	.	Hypothetical protein
CTL0594	9379.66	8993.28	9766.05	1.08674	0.045596	2.63198	0.00848876	0.0117208	888.117	907.261	808.905	934.681	958.756	934.626	gene623	NC_010287.1	RefSeq	exon	706072	708108	.	-	.	2-oxoisovalerate dehydrogenase subunit alpha/beta
dnaJ	12679.9	13536.1	11823.7	-1.14437	0.0377901	-5.14817	2.63035e-07	4.87986e-07	2243.24	2346.75	2182.36	1980.67	1972.33	1962.6	gene624	NC_010287.1	RefSeq	exon	708143	709321	.	-	.	Chaperone protein DnaJ
rpsU	2594.27	2927.71	2260.82	-1.29538	0.0618278	-6.03896	1.55109e-09	3.24042e-09	3163.68	3257.83	3335.5	2486.8	2348.19	2699.5	gene625	NC_010287.1	RefSeq	exon	709350	709526	.	-	.	30S ribosomal protein S21
CTL0597	1091.02	1070.59	1111.46	1.03786	0.0829992	0.645975	0.518296	0.561536	297.632	355.168	344.855	350.887	346.36	338.494	gene626	NC_010287.1	RefSeq	exon	709724	710356	.	-	.	O-sialoglycoprotein endopeptidase
lon	21835.6	13599.2	30071.9	2.21177	0.0387497	29.5538	5.87717e-192	8.82493e-191	1094.04	1102.37	1064.51	2369.09	2520.5	2321.28	gene627	NC_010287.1	RefSeq	exon	710666	713125	.	+	.	Lon protease
CTL0599	232.94	203.305	262.575	1.28736	0.156378	2.33037	0.0197867	0.0263002	100.844	107.081	119.738	142.013	144.152	137.024	gene628	NC_010287.1	RefSeq	exon	713227	713592	.	+	.	Hypothetical protein
CTL0600	1081.89	1363.45	800.327	-1.70329	0.0748847	-10.2601	1.0661e-24	3.54506e-24	298.62	291.859	288.5	175.534	171.381	169.035	gene629	NC_010287.1	RefSeq	exon	713935	714849	.	+	.	Ribonuclease Z
xerC	280.605	243.725	317.485	1.29734	0.156457	2.40036	0.0163788	0.021922	56.6571	40.7006	54.2959	71.2927	64.0017	62.2551	gene630	NC_010287.1	RefSeq	exon	714911	715858	.	+	.	Tyrosine recombinase XerC
CTL0602	11980.3	15497.8	8462.78	-1.83109	0.0342736	-25.4629	5.08514e-143	5.88774e-142	1927.74	1927.97	1893.86	1055.5	1038.14	1045.98	gene631	NC_010287.1	RefSeq	exon	715912	717501	.	+	.	ABC-F family ATPase
CTL0603	984.814	1273.73	695.899	-1.82991	0.0795652	-10.9567	6.16986e-28	2.22069e-27	413.86	433.871	423.577	231.093	222.932	240.552	gene632	NC_010287.1	RefSeq	exon	717537	718127	.	+	.	Septum formation protein Maf
CTL0604	2092.27	1886.42	2298.12	1.21846	0.0605401	4.70851	2.49533e-06	4.41623e-06	207.916	226.296	219.963	262.255	260.714	273.978	gene633	NC_010287.1	RefSeq	exon	718109	719809	.	+	.	Hypothetical protein
CTL0605	1762.94	2013.27	1512.6	-1.33295	0.0706967	-5.86479	4.49688e-09	9.23398e-09	189.521	176.827	198.362	150.297	141.537	132.438	gene634	NC_010287.1	RefSeq	exon	719816	721918	.	+	.	Hypothetical protein
secG	1859.43	1650.69	2068.17	1.25456	0.0626311	5.22396	1.75133e-07	3.30006e-07	1050.95	1091.36	1008.83	1308.8	1352.19	1287.11	gene635	NC_010287.1	RefSeq	exon	721992	722300	.	-	.	Preprotein translocase subunit SecG
def	2519.03	2899.35	2138.7	-1.35771	0.0655233	-6.73307	1.66123e-11	3.81014e-11	997.337	997.684	1137.32	807.305	733.847	769.418	gene636	NC_010287.1	RefSeq	exon	722456	723001	.	-	.	Peptide deformylase
CTL0608	3376.54	3586.67	3166.42	-1.13204	0.0512856	-3.48887	0.00048506	0.000748222	840.853	868.087	827.859	727.843	777.583	734.141	gene637	NC_010287.1	RefSeq	exon	723276	724109	.	-	.	Ribosomal RNA small subunit methyltransferase A
CTL0609	12352.8	12634.9	12070.7	-1.04633	0.0443224	-1.47426	0.140413	0.168882	2343.32	2429.93	2244.69	2166.11	2357.85	2180.6	gene638	NC_010287.1	RefSeq	exon	724125	725186	.	-	.	Hypothetical protein
ctrR6	35296.8	27907.1	42686.5	1.52965	0.229029	2.67741	0.00741932	0.0103183	42563.2	45221.6	26533	62905.1	54641.5	57312.8	ctrR6	NC_010287.1	RefSeq	exon	725229	725372	.	-	0	ctrR6
CTL0610	1622.46	497.408	2747.52	5.52592	0.0732947	33.6479	3.34643e-248	6.43183e-247	47.4044	45.6796	45.6439	258.668	259.641	247.978	gene639	NC_010287.1	RefSeq	exon	725491	727605	.	-	.	Thioredoxin domain-containing protein
ctrR20_n	1.81926	1.63477	2.00376	1.207	1.89972	0.142879	0.886385	0.910099	4.79027	0	3.59507	1.35728	8.92071	0	ctrR20_n	NC_010287.1	RefSeq	exon	727642	727756	.	+	0	ctrR20_n
tRNA-Ser	125.564	150.044	101.085	-1.47292	0.251881	-2.21803	0.0265528	0.0349074	414.744	391.115	211.469	218.88	245.942	220.552	gene640	NC_010287.1	RefSeq	exon	727820	727906	.	+	.	tRNA-Ser
CTL0611A	263.611	226.726	300.495	1.32522	0.16614	2.44509	0.0144817	0.0194642	111.665	147.801	142.157	150.462	199.367	182.469	gene641	NC_010287.1	RefSeq	exon	728062	728394	.	+	.	Hypothetical protein
CTL0612	937.158	1065.33	808.988	-1.31773	0.0910701	-4.3708	1.23791e-05	2.10927e-05	412.355	397.976	414.642	322.822	333.105	274.293	gene642	NC_010287.1	RefSeq	exon	728420	728932	.	+	.	Hypothetical protein
CTL0613	5218.77	6678.28	3759.26	-1.77599	0.0459101	-18.0489	8.0469e-73	5.7282e-72	2299.07	2200.71	2165.8	1244.73	1215.83	1291.55	gene643	NC_010287.1	RefSeq	exon	729014	729604	.	-	.	Hypothetical protein
CTL0614	519.945	556.562	483.328	-1.15259	0.116877	-1.75296	0.0796095	0.0993568	177.477	170.077	176.055	173.762	137.672	143.277	gene644	NC_010287.1	RefSeq	exon	729856	730482	.	-	.	Hypothetical protein
dapA	13628.2	16470.5	10785.9	-1.52653	0.039439	-15.4734	5.2463e-54	2.94836e-53	3837.61	3846.52	3599.9	2446.63	2530.07	2412.77	gene645	NC_010287.1	RefSeq	exon	730644	731504	.	-	.	4-hydroxy-tetrahydrodipicolinate synthase
lysC	11958.1	15075.1	8841.06	-1.70466	0.0374895	-20.5254	1.27744e-93	1.13668e-92	2321.27	2325.95	2214.23	1361.18	1349.07	1313.77	gene646	NC_010287.1	RefSeq	exon	731514	732809	.	-	.	Aspartokinase
asd	5228.96	7039.88	3418.05	-2.05975	0.0460969	-22.6147	3.1079e-113	3.07906e-112	1327.05	1402.98	1401.97	660.068	653.736	692.396	gene647	NC_010287.1	RefSeq	exon	732802	733806	.	-	.	Aspartate-semialdehyde dehydrogenase
dapB	6935.16	9101.33	4768.99	-1.9092	0.0417578	-22.3423	1.43323e-110	1.39125e-109	2325.34	2297.33	2422.82	1224.11	1207.25	1260.39	gene648	NC_010287.1	RefSeq	exon	733816	734577	.	-	.	4-hydroxy-tetrahydrodipicolinate reductase
CTL0619	2580.45	976.647	4184.25	4.28903	0.0685823	30.6297	4.92953e-206	8.16772e-205	120.983	106.897	105.512	492.107	491.993	444.252	gene649	NC_010287.1	RefSeq	exon	734754	736481	.	-	.	Hypothetical protein
aroA	887.335	965.52	809.15	-1.19358	0.0932355	-2.73822	0.00617726	0.00869158	160.726	128.827	140.936	115.974	121.187	123.609	gene650	NC_010287.1	RefSeq	exon	736651	737973	.	+	.	3-phosphoshikimate 1-carboxyvinyltransferase
aroL	741.863	856.717	627.01	-1.36699	0.104292	-4.32442	1.52934e-05	2.58294e-05	290.826	300.528	319.201	191.241	232.111	243.059	gene651	NC_010287.1	RefSeq	exon	737915	738469	.	+	.	Shikimate kinase
aroC	1289.47	1417.38	1161.56	-1.22124	0.0763121	-3.77858	0.000157725	0.000252203	241.844	265.624	271.003	219.597	217.921	200.451	gene652	NC_010287.1	RefSeq	exon	738462	739535	.	+	.	Chorismate synthase
aroB	550.281	583.866	516.696	-1.13139	0.104813	-1.69919	0.0892836	0.110427	106.543	95.5844	104.832	91.1201	86.078	94.4478	gene653	NC_010287.1	RefSeq	exon	739532	740653	.	+	.	3-dehydroquinate synthase
aroDE	734.076	641.659	826.493	1.28573	0.0933181	3.88548	0.000102126	0.000164946	91.6226	80.4271	90.2506	115.415	113.344	109.099	gene654	NC_010287.1	RefSeq	exon	740634	742076	.	+	.	Bifunctional 3-dehydroquinate dehydratase/shikimate dehydrogenase
CTL0625	438.974	469.431	408.517	-1.15347	0.140198	-1.46924	0.141768	0.170087	127.908	93.1536	131.236	114.583	94.9062	97.0943	gene655	NC_010287.1	RefSeq	exon	742118	742903	.	+	.	Hypothetical protein
CTL0626	12978.1	5797.52	20158.8	3.47911	0.0437837	41.0819	0	0	826.943	905.264	841.022	2996.18	3082.61	2868.67	gene656	NC_010287.1	RefSeq	exon	743044	744372	.	+	.	Porin AaxA
CTL0628	1071.22	574.414	1568.03	2.72817	0.0805704	17.971	3.28663e-72	2.30544e-71	75.8789	78.4639	79.0137	219.833	210.95	206.233	gene658	NC_010287.1	RefSeq	exon	745044	746495	.	+	.	Arginine/agmatine antiporter
CTL0629	2873.3	1960.77	3785.84	1.92929	0.0582811	16.2672	1.68785e-59	1.05326e-58	362.832	356.312	373.027	709.391	737.478	661.894	gene659	NC_010287.1	RefSeq	exon	746667	747725	.	+	.	Oxidoreductase
mdhC	6583.2	5869.41	7296.99	1.24325	0.0415687	7.55665	4.13595e-14	1.02704e-13	1201.72	1157.65	1169.92	1434.85	1504.09	1448.75	gene660	NC_010287.1	RefSeq	exon	747767	748747	.	-	.	Malate dehydrogenase
ltuA	1862.19	1778.83	1945.54	1.09347	0.0608709	2.11789	0.0341845	0.0443936	2467.24	2482.21	2492.33	2799.6	2706.58	2633.05	gene661	NC_010287.1	RefSeq	exon	748937	749077	.	-	.	Late transcription unit A protein
pgi	9605.29	7981.44	11229.1	1.40708	0.039265	12.5482	4.06526e-36	1.79207e-35	964.566	1024.45	994.546	1422.78	1406.01	1368.8	gene662	NC_010287.1	RefSeq	exon	749192	750769	.	-	.	Glucose-6-phosphate isomerase
CTL0634	3898.89	4283.31	3514.47	-1.21975	0.0512825	-5.58832	2.29277e-08	4.55238e-08	616.462	611.015	652.45	527.605	524.173	490.712	gene663	NC_010287.1	RefSeq	exon	750882	752225	.	-	.	GTPase HflX
phnP	2765.93	2959.38	2572.48	-1.15214	0.0605856	-3.37239	0.000745185	0.0011349	694.619	698.654	786.092	650.848	615.859	627.733	gene664	NC_010287.1	RefSeq	exon	752238	753038	.	-	.	Metal-dependent hydrolase
artJ	4555.85	5127.76	3983.94	-1.28715	0.0483845	-7.52685	5.19787e-14	1.28741e-13	1244.46	1344.39	1319.09	1021.82	1035.35	979.048	gene665	NC_010287.1	RefSeq	exon	753067	753840	.	-	.	Arginine ABC transporter substrate-binding protein
aroG	1118.96	1109.64	1128.28	1.01432	0.0918351	0.223329	0.82328	0.856246	237.596	252.995	291.429	289.236	258.09	247.831	gene666	NC_010287.1	RefSeq	exon	753909	754745	.	-	.	3-deoxy-7-phosphoheptulonate synthase
CTL0638	1434.89	132.838	2736.94	20.5437	0.336248	12.9685	1.84655e-38	8.4101e-38	101.856	132.918	173.341	2627.46	2039.55	3741.61	gene667	NC_010287.1	RefSeq	exon	754882	755073	.	-	.	Hypothetical protein
CTL0639	702.921	739.488	666.354	-1.10963	0.0988604	-1.51802	0.129009	0.155751	183.251	208.767	203.893	166.962	177.387	192.627	gene668	NC_010287.1	RefSeq	exon	755256	755987	.	+	.	Hypothetical protein
CTL0640	1564.02	1336.76	1791.28	1.34045	0.0679819	6.21804	5.03396e-10	1.09449e-09	164.584	162.783	159.376	227.482	218.023	206.74	gene669	NC_010287.1	RefSeq	exon	755998	757617	.	-	.	Hypothetical protein
CTL0641	2327.53	1627.69	3027.38	1.8566	0.0646162	13.8149	2.0729e-43	1.00609e-42	883.705	945.796	1028.05	1716.95	1824.08	1773.79	gene670	NC_010287.1	RefSeq	exon	757632	757967	.	-	.	Hypothetical protein
CTL0642	7583.47	5905.7	9261.25	1.56787	0.0407228	15.9322	3.78832e-57	2.26122e-56	1288.24	1354.93	1361	2069.49	2130.77	2079.04	gene671	NC_010287.1	RefSeq	exon	757964	758833	.	-	.	Hypothetical protein
CTL0643	3030.77	2505.86	3555.67	1.42054	0.0532265	9.5148	1.82058e-21	5.51916e-21	234.045	248.055	229.918	328.489	339.419	342.404	gene672	NC_010287.1	RefSeq	exon	759120	761195	.	+	.	Hypothetical protein
CTL0644	817.85	933.295	702.405	-1.32978	0.0885085	-4.64575	3.38836e-06	5.96375e-06	489.144	540.402	552.433	393.805	387.864	408.941	gene673	NC_010287.1	RefSeq	exon	761209	761556	.	-	.	Hypothetical protein
CTL0645	2155.55	1180.07	3131.03	2.64649	0.0698353	20.1056	6.59582e-90	5.65945e-89	202.035	166.143	199.135	503.37	504.52	497.342	gene674	NC_010287.1	RefSeq	exon	761738	762964	.	+	.	Hypothetical protein
dapL	1431.47	1525.95	1336.99	-1.14091	0.0708935	-2.6826	0.00730514	0.0101743	263.586	250.741	245.269	234.328	213.957	217.249	gene675	NC_010287.1	RefSeq	exon	763072	764256	.	+	.	L,L-diaminopimelate aminotransferase
CTL0647	583.95	489.94	677.96	1.38135	0.100479	4.63857	3.50832e-06	6.16361e-06	96.7321	90.7217	99.2569	131.776	130.271	134.692	gene676	NC_010287.1	RefSeq	exon	764264	765271	.	+	.	ABC transporter substrate-binding protein
CTL0648	564.328	74.2257	1054.43	14.2941	0.14982	25.6131	1.08996e-144	1.27738e-143	15.8299	11.5508	11.332	192.935	184.781	172.226	gene677	NC_010287.1	RefSeq	exon	765280	766410	.	-	.	Hypothetical protein
proS	4426.21	5574.58	3277.84	-1.70096	0.0446372	-17.1683	4.58681e-66	3.06106e-65	617.296	629.201	636.844	364.202	376.459	366.74	gene678	NC_010287.1	RefSeq	exon	766611	768356	.	+	.	Proline--tRNA ligase
hrcA	5661.11	4906.74	6415.47	1.30663	0.0458637	8.41308	3.99373e-17	1.10287e-16	783.102	818.67	853.167	1066.92	1093.63	1049.24	gene679	NC_010287.1	RefSeq	exon	768425	769603	.	+	.	Heat-inducible transcription repressor
grpE	4399	3964.57	4833.43	1.21873	0.0479581	5.95069	2.67013e-09	5.51828e-09	1378.16	1330.84	1372.34	1688.62	1700.6	1586.57	gene680	NC_010287.1	RefSeq	exon	769600	770172	.	+	.	Stress response protein GrpE
dnaK	37188	34151.5	40224.5	1.1779	0.0306954	7.69554	1.40901e-14	3.56332e-14	3431.96	3379.47	3347.5	3920.74	4031.47	4013.24	gene681	NC_010287.1	RefSeq	exon	770198	772180	.	+	.	Chaperone protein DnaK
vacB	7009.13	9215.28	4802.99	-1.91889	0.0387047	-24.2936	2.29197e-130	2.42042e-129	875.861	858.106	873.168	453.512	457.517	447.805	gene682	NC_010287.1	RefSeq	exon	772473	774557	.	+	.	Ribonuclease R
CTL0655	4049.82	4739.14	3360.5	-1.4107	0.0536177	-9.2584	2.07517e-20	6.15507e-20	1294.75	1142.18	1217.33	874.289	879.328	837.601	gene683	NC_010287.1	RefSeq	exon	774813	775577	.	+	.	Hypothetical protein
CTL655a	33399.5	29702.8	37096.2	1.24904	0.0484847	6.61699	3.66587e-11	8.30873e-11	15217.1	14176.7	13761.4	16722.8	19178.8	17995.4	gene684	NC_010287.1	RefSeq	exon	775587	775992	.	+	.	ncRNA
CTL0656	3347.97	2963.24	3732.7	1.25899	0.0571038	5.81873	5.92957e-09	1.20727e-08	577.951	586.693	606.327	767.466	689.861	773.508	gene685	NC_010287.1	RefSeq	exon	776000	776986	.	-	.	Carbohydrate isomerase
sucB	2258.44	2399.85	2117.04	-1.1322	0.0634802	-2.82182	0.00477522	0.00677842	412.807	419.922	380.309	360.457	337.189	372.441	gene686	NC_010287.1	RefSeq	exon	777018	778184	.	-	.	2-oxoglutarate dehydrogenase complex subunit dihydrolipoyllysine-residue succinyltransferase
gltT	2741.75	2938.18	2545.31	-1.15311	0.056983	-3.60688	0.000309896	0.000485824	467.071	487.473	444.299	407.791	388.447	415.561	gene687	NC_010287.1	RefSeq	exon	778430	779668	.	-	.	Sodium:dicarboxylate symport protein
lpxK	6065.71	6552.41	5579	-1.17365	0.0470347	-4.91121	9.05164e-07	1.64125e-06	1164.79	1205.12	1112.17	948.754	1023.37	992.666	gene688	NC_010287.1	RefSeq	exon	779665	780774	.	-	.	Tetraacyldisaccharide 4'-kinase
CTL0660	645.363	835.02	455.706	-1.83418	0.10756	-8.13625	4.07723e-16	1.0794e-15	183.967	211.543	212.587	121.979	100.055	109.831	gene689	NC_010287.1	RefSeq	exon	780940	781749	.	-	.	SpoU family rRNA methylase
CTL0661	1227.75	1622.87	832.627	-1.94922	0.0767444	-12.5468	4.13983e-36	1.81661e-35	378.564	386.37	391.214	188.699	213.991	190.483	gene690	NC_010287.1	RefSeq	exon	781737	782564	.	-	.	SAM-dependent methyltransferase
ribC	1587.33	2035.19	1139.46	-1.78931	0.0724402	-11.5875	4.7671e-31	1.83983e-30	638.104	636.487	726.265	386.314	367.119	366.802	gene691	NC_010287.1	RefSeq	exon	782561	783160	.	-	.	Riboflavin synthase
nrdR	1900.14	1969.01	1831.27	-1.07432	0.062111	-1.6651	0.095892	0.117691	833.43	853.941	810.419	755.929	809.044	758.081	gene692	NC_010287.1	RefSeq	exon	783553	784017	.	+	.	Transcriptional regulator NrdR
dksA	2497.92	1866.28	3129.57	1.67683	0.0567966	13.13	2.21591e-39	1.02874e-38	970.285	980.301	985.074	1569.61	1688.31	1664.9	gene693	NC_010287.1	RefSeq	exon	784031	784405	.	+	.	RNA polymerase-binding transcription factor
lspA	1126.09	1018.17	1234.01	1.21315	0.0771101	3.615	0.000300348	0.000473171	374.359	424.373	392.926	477.861	485.898	480.509	gene694	NC_010287.1	RefSeq	exon	784411	784914	.	+	.	Lipoprotein signal peptidase
CTL0666	2520.38	2971.44	2069.32	-1.43619	0.0565281	-9.23869	2.49538e-20	7.37866e-20	409.723	440.996	436.2	303.005	303.869	289.341	gene695	NC_010287.1	RefSeq	exon	785016	786377	.	+	.	Sodium/alanine symporter
pcnB	2708.47	3043	2373.94	-1.28348	0.0583213	-6.17372	6.67027e-10	1.43083e-09	476.31	434.561	493.662	364.569	365.01	366.14	gene696	NC_010287.1	RefSeq	exon	786593	787870	.	+	.	Poly A Polymerase
lpxB	1633.41	1803.11	1463.7	-1.23188	0.0717846	-4.19115	2.7754e-05	4.63049e-05	188.308	199.543	195.27	163.446	144.144	165.766	gene697	NC_010287.1	RefSeq	exon	787931	789754	.	+	.	Lipid-A-disaccharide synthase
pmpA	2364.46	2840.47	1888.45	-1.50466	0.0582092	-10.1262	4.22777e-24	1.37725e-23	181.652	195.382	195.209	130.339	127.234	122.874	gene698	NC_010287.1	RefSeq	exon	789861	792788	.	+	.	Outer membrane protein PmpA
pmpB	20507	9105.27	31908.8	3.5041	0.03862	46.8421	0	0	324.023	351.265	347.757	1202.16	1213.53	1169.5	gene699	NC_010287.1	RefSeq	exon	792927	798176	.	+	.	Outer membrane protein PmpB
pmpC	65180.9	59680	70681.9	1.18437	0.0294624	8.28582	1.173e-16	3.18434e-16	2236.06	2188.87	2186.11	2592.74	2648.85	2588.19	gene700	NC_010287.1	RefSeq	exon	798351	803675	.	+	.	Outer membrane protein PmpC
tRNA-Ser	447.597	489.038	406.155	-1.19886	0.164212	-1.59342	0.111065	0.135262	1228.4	1267.63	819.739	730.198	1054.52	969.094	gene701	NC_010287.1	RefSeq	exon	803833	803919	.	-	.	tRNA-Ser
CTL0672	459.785	479.789	439.781	-1.08819	0.120614	-1.01094	0.312044	0.354462	122.308	115.529	102.737	99.362	98.5849	114.227	gene702	NC_010287.1	RefSeq	exon	804228	805058	.	+	.	Metal ABC transporter substrate-binding protein
CTL0673	402.117	435.094	369.14	-1.17971	0.119444	-1.99617	0.0459156	0.0588331	120.481	117.508	122.983	103.18	107.597	95.4782	gene703	NC_010287.1	RefSeq	exon	805055	805765	.	+	.	Metal ABC transporter ATP-binding protein
CTL0674	650.279	824.646	475.911	-1.73573	0.103238	-7.7059	1.29925e-14	3.30312e-14	183.315	176.018	192.186	118.215	100.195	99.876	gene704	NC_010287.1	RefSeq	exon	805756	806637	.	+	.	Metal ABC transporter permease
obgE	1426.11	1955.01	897.204	-2.17825	0.0927584	-12.1085	9.51931e-34	3.85994e-33	381.737	405.083	357.243	205.173	160.658	159.208	gene705	NC_010287.1	RefSeq	exon	806553	807560	.	-	.	GTPase ObgE
rpmA	4765.46	5039	4491.92	-1.12099	0.0544686	-3.02507	0.00248573	0.00363589	4228.89	3908.57	3657.74	3511.95	3594.66	3407.98	gene706	NC_010287.1	RefSeq	exon	807650	807901	.	-	.	50S ribosomal protein L27
rplU	7374.56	8236.44	6512.69	-1.26456	0.0397972	-8.50892	1.75565e-17	4.89037e-17	4994.49	5016.65	4984.17	3874.22	4076.84	3905.99	gene707	NC_010287.1	RefSeq	exon	807932	808255	.	-	.	50S ribosomal protein L21
tRNA-Phe	637.954	764.418	511.49	-1.49043	0.10714	-5.37355	7.7202e-08	1.48978e-07	2086.56	2272.35	1817.98	1447.54	1385.24	1300.31	gene708	NC_010287.1	RefSeq	exon	808572	808644	.	-	.	tRNA-Phe
CTL0678	1396.9	1416.15	1377.65	-1.02963	0.0718697	-0.586239	0.557715	0.600183	391.973	379.549	418.44	397.776	368.474	391.365	gene709	NC_010287.1	RefSeq	exon	808805	809506	.	+	.	Hypothetical protein
CTL0679	2986.64	3499.09	2474.19	-1.41363	0.0547966	-9.11387	7.94956e-20	2.31501e-19	4503.96	4137.1	4099.88	2964.68	2992.61	3051.75	gene710	NC_010287.1	RefSeq	exon	809691	809852	.	+	.	Hypothetical protein
CTL0680	1690.49	1858.7	1522.29	-1.21971	0.0734243	-3.90243	9.52312e-05	0.000154069	2395.65	2261.71	2110.55	1865.33	1714.33	1963.31	gene711	NC_010287.1	RefSeq	exon	809869	810030	.	+	.	Putative rRNA processing peptide
CTL0681	1001.04	1239.75	762.334	-1.6289	0.081866	-8.59819	8.09816e-18	2.28052e-17	489.105	478.848	536.783	301.254	305.774	318.246	gene712	NC_010287.1	RefSeq	exon	810043	810528	.	+	.	endoribonuclease
CTL0682	1084.26	1103.62	1064.9	-1.03613	0.0747731	-0.684786	0.493479	0.53829	193.801	197.889	194.798	188.429	184.448	193.033	gene713	NC_010287.1	RefSeq	exon	810661	811770	.	+	.	Hypothetical protein
rsbV	1257.66	597.034	1918.3	3.21194	0.0780902	21.5577	4.48246e-103	4.22318e-102	314.677	347.09	341.583	1082.82	1105.63	1035.36	gene714	NC_010287.1	RefSeq	exon	811959	812309	.	+	.	Anti-sigma F factor antagonist
CTL0684	5992.74	6093.93	5891.55	-1.03444	0.0405174	-1.20552	0.228003	0.264947	650.518	633.024	642.86	615.982	616.456	629.989	gene715	NC_010287.1	RefSeq	exon	812487	814352	.	+	.	Hypothetical protein
CTL0685	1389.49	1417.88	1361.09	-1.04032	0.0692211	-0.823817	0.410043	0.455551	246.904	264.672	241.915	240.739	240.825	241.75	gene716	NC_010287.1	RefSeq	exon	814549	815658	.	+	.	Menaquinone biosynthesis protein
CTL0686	489.374	523.056	455.692	-1.15125	0.126018	-1.61245	0.106864	0.130325	113.929	121.599	139.823	124.755	102.339	99.9157	gene717	NC_010287.1	RefSeq	exon	815631	816452	.	+	.	Ubiquinone/menaquinone biosynthesis protein
ubiE	739.508	802.39	676.627	-1.18557	0.103924	-2.36303	0.018126	0.0241596	197.199	255.378	233.38	204.044	185.848	188.552	gene718	NC_010287.1	RefSeq	exon	816388	817077	.	+	.	Demethylmenaquinone methyltransferase
CTL0688	7180.3	7697.88	6662.72	-1.15558	0.0439056	-4.75153	2.01885e-06	3.59947e-06	1494.89	1529.5	1562.28	1294.26	1288.35	1387.27	gene719	NC_010287.1	RefSeq	exon	817103	818092	.	-	.	Hypothetical protein
dapF	7031.78	6564.44	7499.12	1.14281	0.0389385	4.94598	7.57628e-07	1.38156e-06	1565.49	1581.44	1529.65	1793.87	1771.22	1777.37	gene720	NC_010287.1	RefSeq	exon	818153	818980	.	-	.	Diaminopimelate epimerase
clpP	7274.02	7034.23	7513.82	1.06856	0.043903	2.17909	0.0293246	0.0384045	2458.03	2394.82	2313.51	2582.3	2625.07	2447.59	gene721	NC_010287.1	RefSeq	exon	818949	819527	.	-	.	ATP-dependent Clp protease proteolytic subunit
glyA	9107.31	7758.82	10455.8	1.34825	0.0406675	10.6004	2.96587e-26	1.02895e-25	999.44	1064.16	999.823	1351.81	1406.1	1370.35	gene722	NC_010287.1	RefSeq	exon	819539	821032	.	-	.	Serine hydroxymethyltransferase
hemD	139.843	100.189	179.496	1.78118	0.230506	3.61308	0.000302584	0.000475914	20.904	30.7429	36.2985	44.5962	59.1016	53.8626	gene723	NC_010287.1	RefSeq	exon	821396	822067	.	+	.	Hypothetical protein
ispF	828.413	801.532	855.295	1.06545	0.0920915	0.993156	0.320634	0.363789	302.113	272.696	305.648	305.779	337.321	296.413	gene724	NC_010287.1	RefSeq	exon	822170	822706	.	+	.	2-C-methyl-D-erythritol 2,4-cyclodiphosphate synthase
CTL0694	3569.92	4253.44	2886.4	-1.47466	0.0528213	-10.609	2.70709e-26	9.42576e-26	767.205	782.757	832.757	534.667	522.336	559.921	gene725	NC_010287.1	RefSeq	exon	822703	823755	.	-	.	Hypothetical protein
rpsJ	4587.86	5172.66	4003.06	-1.29313	0.0486644	-7.62086	2.5199e-14	6.28993e-14	3249.85	3024.75	3320.47	2429.16	2479.91	2516.44	gene726	NC_010287.1	RefSeq	exon	823772	824089	.	-	.	30S ribosomal protein S10
fusA	39535	46158.2	32911.8	-1.40241	0.0304679	-16.014	1.0209e-57	6.13181e-57	4410.22	4354.35	4294.26	3110.13	3143.02	3058.08	gene727	NC_010287.1	RefSeq	exon	824097	826181	.	-	.	Elongation factor G
rpsG	9831.18	11732.3	7930.03	-1.47931	0.037362	-15.1203	1.19033e-51	6.46273e-51	4907.37	4882.79	4810.31	3300.87	3363.03	3204.76	gene728	NC_010287.1	RefSeq	exon	826223	826696	.	-	.	30S ribosomal protein S7
rpsL	9290.58	11335.3	7245.82	-1.56358	0.0477076	-13.5168	1.24499e-41	5.92295e-41	6293.67	6103.2	5577.46	3719.65	3947.91	3822.06	gene729	NC_010287.1	RefSeq	exon	826746	827117	.	-	.	30S ribosomal protein S12
CTL0699	234.403	237.654	231.152	-1.0311	0.153916	-0.287073	0.774057	0.811198	135.689	129.053	148.787	134.446	129.694	138.074	gene730	NC_010287.1	RefSeq	exon	827377	827715	.	+	.	Hypothetical protein
tsp	1359.35	447.232	2271.47	5.07042	0.0866791	27.0204	8.50811e-161	1.12004e-159	43.9292	44.7149	46.6438	245.256	233.435	208.43	gene731	NC_010287.1	RefSeq	exon	827873	829822	.	+	.	Tail-specific protease
CTL0701	1450.55	1083.47	1817.63	1.67599	0.081091	9.18734	4.02679e-20	1.1798e-19	419.545	490.258	501.049	744.943	842.446	779.447	gene732	NC_010287.1	RefSeq	exon	829929	830381	.	-	.	Hypothetical protein
omcB	41634	3869.42	79398.6	20.5283	0.0416321	104.716	0	0	451.776	468.697	452.862	9610.88	9701.17	8868.08	gene733	NC_010287.1	RefSeq	exon	830559	832220	.	-	.	Outer membrane protein OmcB
omcA	30611.8	1071.07	60152.5	56.2491	0.124701	46.6217	0	0	736.571	920.54	709.186	45090.3	45377	42426.2	gene734	NC_010287.1	RefSeq	exon	832367	832633	.	-	.	Membrane protein
CTL0704	492.968	467.11	518.827	1.11328	0.11396	1.35854	0.174291	0.206527	449.274	405.083	370.253	455.773	468.975	435.446	gene735	NC_010287.1	RefSeq	exon	832970	833194	.	+	.	Hypothetical protein
gltX	8127.74	9776.7	6478.79	-1.50872	0.0403674	-14.6981	6.63372e-49	3.48361e-48	1312.37	1249.41	1229.84	844.366	841.268	826.979	gene736	NC_010287.1	RefSeq	exon	833191	834711	.	-	.	Glutamate--tRNA ligase
euo	28383.3	30360.1	26406.6	-1.14954	0.0367287	-5.47409	4.3977e-08	8.58981e-08	11128.9	10894.3	10420.1	9398.28	9669.42	9150.83	gene737	NC_010287.1	RefSeq	exon	834982	835533	.	-	.	Transcriptional repressor of late genes
recJ	5361.42	5642.71	5080.14	-1.11124	0.0462924	-3.28721	0.00101186	0.00152893	612.561	633.245	650.775	585.214	575.613	546.668	gene738	NC_010287.1	RefSeq	exon	835937	837691	.	-	.	Single-stranded-DNA-specific exonuclease
secF	23801.9	25183.1	22420.6	-1.12315	0.0326063	-5.13862	2.76761e-07	5.12462e-07	1150.72	1205.56	1178.08	1051.09	1054.06	1041.52	gene739	NC_010287.1	RefSeq	exon	837809	842011	.	-	.	Preprotein translocase subunit secd/secf ctl0708a
ctrR21_n	1277.35	1466.28	1088.43	-1.34443	0.0801667	-5.32632	1.00224e-07	1.91482e-07	3071.58	3031.98	2633.03	2120.57	2090.25	2274.43	ctrR21_n	NC_010287.1	RefSeq	exon	842269	842367	.	-	0	ctrR21_n
CTL0709	231.633	225.882	237.383	1.04794	0.161295	0.418814	0.675352	0.71556	124.072	129.554	146.502	135.931	155.357	129.213	gene741	NC_010287.1	RefSeq	exon	842431	842763	.	-	.	Hypothetical protein
uppS	2658.07	3533.52	1782.62	-1.98281	0.0582115	-16.9648	1.49534e-64	9.77564e-64	948.137	881.135	906.082	484.032	456.589	439.335	gene742	NC_010287.1	RefSeq	exon	843225	843986	.	+	.	Isoprenyl transferase
exonA	2745.74	2680.55	2810.92	1.04905	0.0520669	1.32672	0.184601	0.217138	573.084	583.465	565.882	612.104	603.779	590.324	gene743	NC_010287.1	RefSeq	exon	843992	844909	.	+	.	Phosphatidate cytidylyltransferase
cmk	1382.53	1376.26	1388.8	1.01026	0.0747907	0.196882	0.84392	0.87393	423.527	424.684	398.827	400.407	452.271	405.724	gene744	NC_010287.1	RefSeq	exon	844906	845556	.	+	.	Cytidylate kinase
plsC	1219.09	1405.38	1032.8	-1.36373	0.084471	-5.2983	1.16884e-07	2.2155e-07	396.448	403.216	473.766	309.056	328.228	298.543	gene745	NC_010287.1	RefSeq	exon	845553	846203	.	+	.	1-acyl-sn-glycerol-3-phosphate acyltransferase
argS	3395.34	3876.23	2914.46	-1.32956	0.0502328	-8.18085	2.8184e-16	7.52356e-16	438.719	464.876	447.764	334.774	348.544	332.739	gene746	NC_010287.1	RefSeq	exon	846218	847909	.	+	.	Arginine--tRNA ligase
murA	3846.46	3624.12	4068.8	1.12157	0.0488375	3.38915	0.000701108	0.00106947	532.518	514.319	554.497	609.849	591.817	596.156	gene747	NC_010287.1	RefSeq	exon	847947	849281	.	-	.	UDP-N-acetylglucosamine 1-carboxyvinyltransferase
tarp	5110.34	722.237	9498.45	13.1814	0.139182	26.7307	2.07182e-157	2.61976e-156	46.0893	54.662	40.4118	626.829	657.99	571.679	gene748	NC_010287.1	RefSeq	exon	849494	852511	.	+	.	Translocated actin-recruiting phosphoprotein
CTL0717	4032.33	3507.44	4557.23	1.30058	0.0529893	7.15522	8.35413e-13	1.97742e-12	1016.86	963.131	905.575	1228.45	1289.56	1231.24	gene749	NC_010287.1	RefSeq	exon	852563	853279	.	-	.	Transcriptional regulator
CTL0718	1388.32	862.145	1914.5	2.22428	0.0778803	14.8091	1.27876e-49	6.75212e-49	308.778	371.326	328.942	773.31	734.808	732.589	gene750	NC_010287.1	RefSeq	exon	853462	853965	.	-	.	Acetyltransferase
prfB	2626.67	1987.53	3265.81	1.64363	0.0550998	13.0107	1.06362e-38	4.86732e-38	338.334	366.055	353.732	576.732	588.467	573.453	gene751	NC_010287.1	RefSeq	exon	853962	855069	.	-	.	Peptide chain release factor 2
CTL0720	5066.99	5162.05	4971.93	-1.03904	0.05196	-1.06333	0.287631	0.329064	3761.19	3772.63	4132.75	3572.65	3773.92	3890.3	gene752	NC_010287.1	RefSeq	exon	855389	855649	.	+	.	Hypothetical protein
CTL0721	4657.86	5235.75	4079.96	-1.28432	0.0467023	-7.72981	1.0771e-14	2.7456e-14	1017.18	1012.71	1089.75	804.24	811.824	814.92	gene753	NC_010287.1	RefSeq	exon	855707	856696	.	+	.	Metallo-phosphoesterase
ispD	1115.9	1269.03	962.779	-1.31702	0.0764164	-5.19881	2.00572e-07	3.74272e-07	378.939	389.432	365.826	297.511	273.569	289.407	gene754	NC_010287.1	RefSeq	exon	856686	857345	.	+	.	2-C-methyl-D-erythritol 4-phosphate cytidylyltransferase
truA	676.544	677.919	675.17	-1.00586	0.0985049	-0.0855607	0.931816	0.943598	152.794	165.888	178.692	160.552	173.35	161.455	gene755	NC_010287.1	RefSeq	exon	857354	858157	.	+	.	tRNA pseudouridine synthase A
CTL0724	906.87	765.135	1048.61	1.36655	0.0925482	4.86813	1.12659e-06	2.03507e-06	225.249	202.992	240.404	328.591	300.708	287.067	gene756	NC_010287.1	RefSeq	exon	858109	858783	.	-	.	HAD superfamily hydrolase
CTL0725	374.134	173.938	574.33	3.31352	0.154197	11.2088	3.69154e-29	1.36972e-28	40.7583	66.2519	52.8062	163.867	191.525	172.308	gene757	NC_010287.1	RefSeq	exon	858876	859517	.	+	.	Hypothetical protein
tRNA-Leu	420.68	477.138	364.222	-1.30671	0.119733	-3.22336	0.00126697	0.00189651	1181.41	1185.97	1023.62	891.386	866.968	830.151	gene758	NC_010287.1	RefSeq	exon	859647	859729	.	+	.	tRNA-Leu
CTL0726	415.32	208.747	621.893	2.96084	0.137263	11.4088	3.77875e-30	1.42968e-29	111.846	117.842	143.449	360.891	342.405	408.341	gene759	NC_010287.1	RefSeq	exon	859811	860140	.	+	.	Hypothetical protein
atoS	1495.75	758.057	2233.44	2.95436	0.0776598	20.1243	4.52436e-90	3.91703e-89	130.828	156.927	134.493	419.621	424.856	399.58	gene760	NC_010287.1	RefSeq	exon	860118	861176	.	+	.	Two component system sensor histidine kinase
atoC	658.255	345.258	971.252	2.81447	0.107267	13.9173	4.97207e-44	2.46297e-43	57.8876	59.6634	57.8665	173.295	172.432	147.743	gene761	NC_010287.1	RefSeq	exon	861219	862379	.	+	.	Two component system response regulator
tRNA-Arg	60.6946	61.6542	59.7351	-1.02554	0.33334	-0.109128	0.913101	0.932508	219.608	160.117	111.739	196.163	130.711	149.293	gene762	NC_010287.1	RefSeq	exon	862446	862519	.	+	.	tRNA-Arg
CTL0729	315.368	216.371	414.364	1.9125	0.150245	6.22624	4.77764e-10	1.04111e-09	88.223	70.154	79.2992	151.145	170.025	133.995	gene763	NC_010287.1	RefSeq	exon	862606	863142	.	+	.	Hypothetical protein
recO	654.147	640.633	667.662	1.04309	0.0977074	0.622948	0.533319	0.577161	182.122	168.923	165.204	178.05	188.999	170.982	gene764	NC_010287.1	RefSeq	exon	863112	863843	.	+	.	DNA repair protein RecO
CTL0731	1622.68	1438.15	1807.2	1.25866	0.0728488	4.5559	5.21629e-06	9.06483e-06	496.524	474.612	435.717	569.729	627.049	571.09	gene765	NC_010287.1	RefSeq	exon	863840	864442	.	-	.	Hypothetical protein
tRNA-Leu	74.9053	84.5329	65.2778	-1.28776	0.292135	-1.24896	0.211679	0.246873	265.363	188.956	153.777	133.245	159.065	177.273	gene766	NC_010287.1	RefSeq	exon	864573	864654	.	-	.	tRNA-Leu
CTL0733	1330.15	1603.88	1056.43	-1.5171	0.0765055	-7.85978	3.84799e-15	9.914e-15	414.72	393.618	381.711	255.432	246.285	282.134	gene767	NC_010287.1	RefSeq	exon	864920	865714	.	+	.	Hypothetical protein
CTL0734	129.416	162.368	96.4633	-1.67643	0.208337	-3.57781	0.000346479	0.000541408	99.6833	113.809	90.5616	55.993	62.8091	61.8374	gene768	NC_010287.1	RefSeq	exon	865720	866034	.	+	.	Hypothetical protein
CTL0735	455.943	415.952	495.935	1.19147	0.123705	2.04307	0.0410456	0.0528043	87.6671	85.9168	90.2441	98.3514	120.08	96.1278	gene769	NC_010287.1	RefSeq	exon	865973	866902	.	-	.	Hypothetical protein
pheT	5588.5	6110.38	5066.62	-1.20667	0.0439404	-6.16826	6.90438e-10	1.47775e-09	493.309	501.361	524.24	423.138	410.452	425.862	gene770	NC_010287.1	RefSeq	exon	866990	869362	.	+	.	phenylalanine--tRNA ligase subunit beta
CTL0737	6349.91	4344.14	8355.68	1.92476	0.0427775	22.0836	4.54624e-108	4.36894e-107	879.927	910.808	861.962	1721.32	1721.33	1659.65	gene771	NC_010287.1	RefSeq	exon	869359	870324	.	+	.	Hypothetical protein
CTL0738	993.968	1047.98	939.96	-1.11202	0.08924	-1.71649	0.086073	0.10673	431.148	420.481	353.393	367.853	352.531	360.435	gene772	NC_010287.1	RefSeq	exon	870343	870855	.	+	.	DNA methyltransferase
oppC2	5988.63	6859.78	5117.47	-1.34115	0.0442981	-9.55948	1.18351e-21	3.59921e-21	785.093	749.124	795.33	589.93	587.906	560.032	gene773	NC_010287.1	RefSeq	exon	870852	872588	.	-	.	Oligopeptide ABC transporter permease
oppB2	6450.58	7364.53	5536.64	-1.3303	0.0496678	-8.29003	1.13223e-16	3.09112e-16	952.176	1060.98	1054.75	757.395	751.196	797.86	gene774	NC_010287.1	RefSeq	exon	872590	874005	.	-	.	Oligopeptide ABC transporter permease
oppA4	15216.8	17611.8	12821.8	-1.37379	0.0345878	-13.2463	4.74159e-40	2.22277e-39	1676.22	1614.96	1677.16	1189.05	1207.62	1220.4	gene775	NC_010287.1	RefSeq	exon	874050	876140	.	-	.	Oligopeptide ABC transporter substrate-binding protein
ctrR7	3837.23	3304.08	4370.37	1.32253	0.495046	0.814663	0.415265	0.460581	1216.01	1599.17	3451.71	2516.46	2001.81	3771.05	ctrR7	NC_010287.1	RefSeq	exon	876354	876664	.	-	0	ctrR7
CTL0742	900.314	788.254	1012.37	1.2845	0.0855802	4.22063	2.4362e-05	4.07163e-05	194.916	224.539	215.754	269.1	270.085	276.629	gene777	NC_010287.1	RefSeq	exon	876746	877477	.	-	.	Hypothetical protein
CTL0743	2945.18	2299.96	3590.41	1.56052	0.0576647	11.1337	8.59741e-29	3.15348e-28	639.747	720.044	714.659	1080.67	1056.13	1101.57	gene778	NC_010287.1	RefSeq	exon	877639	878292	.	-	.	Hypothetical protein
CTL0744	615.674	620.807	610.541	-1.01792	0.101527	-0.252354	0.800767	0.834639	336.399	317.924	346.222	305.35	328.346	350.304	gene779	NC_010287.1	RefSeq	exon	878760	879125	.	+	.	Inclusion membrane protein
CTL0745	1439.31	1463.77	1414.85	-1.03698	0.0928571	-0.56422	0.572605	0.615518	256.968	275.225	332.113	303.111	255.407	276.905	gene780	NC_010287.1	RefSeq	exon	879104	880102	.	-	.	Hypothetical protein
hemH	2988.08	2694.46	3281.71	1.21814	0.0616496	4.61771	3.88001e-06	6.76714e-06	582.652	549.756	549.495	688.268	729.981	630.219	gene781	NC_010287.1	RefSeq	exon	880259	881203	.	-	.	Ferrochelatase
fliY	4184.3	3471.6	4897.01	1.40969	0.0541018	9.1564	5.36598e-20	1.56739e-19	808.099	883.607	913.657	1180.38	1257.65	1237.07	gene782	NC_010287.1	RefSeq	exon	881225	882010	.	-	.	ABC transporter substrate-binding protein
CTL0748	662.007	597.332	726.682	1.22038	0.103017	2.78911	0.00528531	0.00748039	215.353	217.387	182.185	262.868	238.631	246.586	gene783	NC_010287.1	RefSeq	exon	882056	882628	.	-	.	Methyltransferase
CTL0749	1666.49	1590.24	1742.75	1.09724	0.0657295	2.0368	0.0416699	0.0535358	438.082	434.018	404.152	480.789	460.999	456.858	gene784	NC_010287.1	RefSeq	exon	882625	883359	.	-	.	Phosphohydrolase
glgC	1163.33	598.85	1727.82	2.87912	0.0883229	17.2733	7.47707e-67	5.0248e-66	86.4127	86.6071	93.3811	282.51	247.352	238.765	gene785	NC_010287.1	RefSeq	exon	883448	884773	.	-	.	Glucose-1-phosphate adenylyltransferase
CTL0751	274.59	282.593	266.587	-1.05925	0.150088	-0.553329	0.580038	0.622812	192.371	243.532	225.584	190.773	218.087	215.162	gene786	NC_010287.1	RefSeq	exon	884965	885216	.	+	.	Hypothetical protein
rho	16379.6	16407.6	16351.7	-1.00317	0.0349161	-0.130745	0.895977	0.917947	2337.39	2344.91	2255.66	2288.15	2353.07	2273.1	gene787	NC_010287.1	RefSeq	exon	885226	886620	.	-	.	Transcription termination factor
coaE	6199.36	6718.15	5680.58	-1.18345	0.0465664	-5.21842	1.80457e-07	3.39372e-07	2078.69	2147.14	2281.35	1890.47	1800.53	1811.2	gene788	NC_010287.1	RefSeq	exon	886617	887225	.	-	.	Dephospho-CoA kinase
polA	12677.9	9850.54	15505.3	1.57358	0.035952	18.1925	5.92256e-74	4.34472e-73	746.157	730.504	757.326	1172.54	1149.95	1193.93	gene789	NC_010287.1	RefSeq	exon	887219	889819	.	-	.	DNA polymerase I
sohB	5210.35	3955.95	6464.76	1.63554	0.0462646	15.3415	4.03778e-53	2.21732e-52	786.776	803.76	752.358	1309.18	1280.73	1238.81	gene790	NC_010287.1	RefSeq	exon	889836	890831	.	-	.	Protease
CTL0756	6809.4	8015.84	5602.97	-1.42978	0.0507268	-10.1682	2.75059e-24	9.02156e-24	1026.24	980.885	906.217	659.93	708.483	667.976	gene791	NC_010287.1	RefSeq	exon	890971	892593	.	-	.	ADP, ATP carrier protein
CTL0757	3228.29	3363.57	3093	-1.08748	0.0485536	-2.49176	0.0127113	0.0171808	1314.18	1297.34	1301.87	1196.36	1218.4	1183.84	gene792	NC_010287.1	RefSeq	exon	892805	893311	.	-	.	Hypothetical protein
tRNA-Ser	140.364	159.874	120.854	-1.3201	0.208997	-1.91698	0.055241	0.0704067	389.95	358.43	311.237	312.173	258.529	230.296	gene793	NC_010287.1	RefSeq	exon	893493	893581	.	-	.	tRNA-Ser
CTL0758	9.2294	6.0787	12.3801	2.0417	0.774737	1.32919	0.183786	0.216444	5.50881	10.1271	8.26867	15.6087	15.6325	17.4437	gene794	NC_010287.1	RefSeq	exon	893707	893856	.	-	.	Hypothetical protein
dnaB	3862.16	4368.81	3355.52	-1.30238	0.0459855	-8.28845	1.1473e-16	3.12339e-16	599.214	601.844	615.052	463.75	459.597	471.537	gene795	NC_010287.1	RefSeq	exon	893825	895243	.	+	.	Replicative DNA helicase
gidA	9885.71	12336.8	7434.58	-1.65981	0.0366194	-19.9626	1.16408e-88	9.81298e-88	1333.32	1291.49	1345.29	796.272	802.732	793.515	gene796	NC_010287.1	RefSeq	exon	895538	897370	.	+	.	tRNA uridine 5-carboxymethylaminomethyl modification protein GidA
lplA	701.409	854.916	547.901	-1.56235	0.104104	-6.18346	6.27101e-10	1.35122e-09	210.7	249.715	257.954	162.09	141.962	156.339	gene797	NC_010287.1	RefSeq	exon	897360	898061	.	+	.	Lipoate-protein ligase A
ndk	61040	60484.5	61595.6	1.01836	0.0337982	0.776481	0.437465	0.483223	28985.9	27047.1	27719	28445.5	28768	28077.1	gene798	NC_010287.1	RefSeq	exon	898118	898543	.	-	.	Nucleoside diphosphate kinase
ruvA	1579.74	1263.68	1895.79	1.49943	0.0668009	8.74863	2.15951e-18	6.1399e-18	393.291	420.198	422.69	619.946	632.883	601.706	gene799	NC_010287.1	RefSeq	exon	898703	899305	.	-	.	Holliday junction DNA helicase RuvA
ruvC	2065.6	1464.63	2666.57	1.82074	0.0656224	13.1742	1.23545e-39	5.76343e-39	557.861	567.353	558.901	1086.22	1026.17	953.792	gene800	NC_010287.1	RefSeq	exon	899325	899837	.	-	.	Crossover junction endodeoxyribonuclease RuvC
CTL0765	2566.3	1434.31	3698.28	2.57557	0.063959	21.3401	4.81565e-101	4.40747e-100	467.008	523.323	534.112	1375.25	1278.59	1276.85	gene801	NC_010287.1	RefSeq	exon	899945	900499	.	-	.	Hypothetical protein
tRNA-Leu	648.661	741.092	556.229	-1.33409	0.107676	-3.86211	0.000112412	0.000180648	1835.16	1643.51	1788.22	1493.17	1200.69	1259.24	gene802	NC_010287.1	RefSeq	exon	900584	900666	.	-	.	tRNA-Leu
grgA-f2	143.628	148.682	138.575	-1.07535	0.569706	-0.183966	0.85404	0.880614	19.152	31.8792	59.846	35.9137	20.3805	47.0458	gene803a	NC_010287.1	RefSeq	exon	900786	901576	.	-	.	grgA-f2
Intron-f2	2202.07	2184.12	2220.02	1.01534	0.0606701	0.362005	0.717348	0.755062	1207.39	1258.27	1334.82	1270.33	1328.07	1264.54	gene803b	NC_010287.1	RefSeq	exon	901577	901915	.	-	.	Intron-f2
aadA	16309.9	16131.7	16488.1	1.02255	0.0427635	0.752283	0.451881	0.497432	3224.37	3248.18	2939.63	3117.41	3241.74	3260.99	gene803c	NC_010287.1	RefSeq	exon	901916	902926	.	-	.	Streptomycin/spectinomycin adenylyltransferase (E. coli)
Intron-f1	17893.3	18122.2	17664.4	-1.02602	0.0317193	-1.16845	0.242623	0.281256	4093.66	4057.69	4121.76	4005.39	3965.39	3992.25	gene803d	NC_010287.1	RefSeq	exon	902927	903797	.	-	.	Intron-f1
grgA-f1	0.123216	0	0.246431	1.12407	4.08047	0.0413522	0.967015	0.971057	0	0	0	0	0	2.16961	gene803e	NC_010287.1	RefSeq	exon	903798	903864	.	-	.	grgA-f1
gapA	15579.7	17238.8	13920.7	-1.23828	0.0343701	-8.97102	2.93772e-19	8.47793e-19	3290.49	3449.25	3378.43	2711.4	2710.9	2748.32	gene804	NC_010287.1	RefSeq	exon	903875	904879	.	-	.	Glyceraldehyde 3-phosphate dehydrogenase
rplQ	6399.54	7017.56	5781.52	-1.21338	0.0406069	-6.87151	6.35268e-12	1.46753e-11	3232.22	3294.87	3190.04	2628.19	2725.02	2652.38	gene805	NC_010287.1	RefSeq	exon	904923	905348	.	-	.	50S ribosomal protein L17
rpoA	24096.6	27254.3	20938.9	-1.30169	0.0327915	-11.6002	4.11306e-31	1.59381e-30	4637.55	4747.94	4791.49	3614.49	3573.79	3703.58	gene806	NC_010287.1	RefSeq	exon	905357	906490	.	-	.	DNA-directed RNA polymerase subunit alpha
rpsK	8599.09	9884.52	7313.66	-1.35158	0.0372219	-11.6773	1.66543e-31	6.53257e-31	4855.07	4854.9	4903.18	3543.05	3597.38	3671.99	gene807	NC_010287.1	RefSeq	exon	906511	906909	.	-	.	30S ribosomal protein S11
rpsM	7513.84	8648.2	6379.48	-1.35505	0.0421901	-10.3897	2.76159e-25	9.27934e-25	4773.56	4632.93	4418.36	3448.71	3348.12	3401.28	gene808	NC_010287.1	RefSeq	exon	906931	907299	.	-	.	30S ribosomal protein S13
secY	16856.3	19749.5	13963.2	-1.41424	0.0347469	-14.3905	5.93929e-47	3.01993e-46	2784.88	2878.48	2815.35	1957.22	1990.43	2046.95	gene809	NC_010287.1	RefSeq	exon	907355	908728	.	-	.	Preprotein translocase subunit SecY
rplO	5368.81	6244.71	4492.9	-1.39011	0.0434436	-10.9384	7.55555e-28	2.69921e-27	2774.03	2832.79	2861.25	2022.31	1980	2090.24	gene810	NC_010287.1	RefSeq	exon	908751	909185	.	-	.	50S ribosomal protein L15
rpsE	6094.73	7150.11	5039.35	-1.41827	0.0488127	-10.3278	5.27642e-25	1.76064e-24	2748.32	2955.15	2765.77	1954.53	1915.22	2099.31	gene811	NC_010287.1	RefSeq	exon	909178	909675	.	-	.	30S ribosomal protein S5
rplR	4352.88	5044.73	3661.02	-1.3794	0.0539329	-8.60408	7.6932e-18	2.17446e-17	2564.11	2571.79	2863.47	2002.69	1880	1922.56	gene812	NC_010287.1	RefSeq	exon	909690	910061	.	-	.	50S ribosomal protein L18
rplF	7277.06	8713.18	5840.93	-1.4908	0.0439435	-13.1097	2.8962e-39	1.3381e-38	3135.13	3230.21	2945.71	2099.82	2052.03	2089.87	gene813	NC_010287.1	RefSeq	exon	910083	910634	.	-	.	50S ribosomal protein L6
rpsH	5711.09	6937.03	4485.14	-1.54675	0.0424575	-14.8205	1.08008e-49	5.73457e-49	3451.91	3335.89	3391.29	2179.78	2148.74	2252.78	gene814	NC_010287.1	RefSeq	exon	910662	911063	.	-	.	30S ribosomal protein S8
rplE	6830.73	8222.29	5439.17	-1.51193	0.0388378	-15.3559	3.23398e-53	1.78612e-52	2974.56	2960.35	2997.2	2000.96	1953.52	1954.25	gene815	NC_010287.1	RefSeq	exon	911081	911623	.	-	.	50S ribosomal protein L5
rplX	4098.54	5033.18	3163.9	-1.59151	0.0527021	-12.7205	4.55051e-37	2.02456e-36	2999.51	2835.58	3001.08	1890.69	1738.59	1925.21	gene816	NC_010287.1	RefSeq	exon	911625	911960	.	-	.	50S ribosomal protein L24
rplN	5705.86	7114.15	4297.56	-1.65466	0.0428726	-16.9464	2.04596e-64	1.32849e-63	3889.01	3804.65	3678.89	2250.35	2316.67	2302.98	gene817	NC_010287.1	RefSeq	exon	911973	912341	.	-	.	50S ribosomal protein L14
rpsQ	2951.6	3591.89	2311.32	-1.55377	0.0537992	-11.8175	3.17072e-32	1.25393e-31	2932.57	2719.84	2755.4	1756.59	1845.31	1808.4	gene818	NC_010287.1	RefSeq	exon	912358	912609	.	-	.	30S ribosomal protein S17
rpmC	0.661522	0	1.32304	5.45057	3.47565	0.70387	0.481514	0.527634	0	0	0	3.56362	0	0	gene819	NC_010287.1	RefSeq	exon	912602	912820	.	-	.	50S ribosomal protein L29
rplP	4996.13	6034.97	3957.29	-1.52409	0.0492202	-12.3517	4.77067e-35	2.01079e-34	2983.61	2864	2689.3	1892.88	1817.35	1887.64	gene820	NC_010287.1	RefSeq	exon	912822	913238	.	-	.	50S ribosomal protein L16
rpsC	7361.62	9035.12	5688.12	-1.58753	0.0468175	-14.2423	5.00731e-46	2.51939e-45	2735.23	2678.05	2482.44	1636.48	1616.01	1718.31	gene821	NC_010287.1	RefSeq	exon	913271	913945	.	-	.	30S ribosomal protein S3
rplV	3916.96	4890.37	2943.55	-1.6598	0.0531702	-13.7485	5.2025e-43	2.4998e-42	2991.32	2931.43	2662.71	1716.02	1715.47	1736.15	gene822	NC_010287.1	RefSeq	exon	913955	914290	.	-	.	50S ribosomal protein L22
rpsS	2535.99	3131.52	1940.46	-1.61391	0.0606016	-11.395	4.42645e-30	1.66816e-29	2312.88	2288.26	2317.24	1421.15	1335.46	1530.41	gene823	NC_010287.1	RefSeq	exon	914309	914575	.	-	.	30S ribosomal protein S19
rplB	10625.2	13125.3	8125.13	-1.61462	0.0438676	-15.7564	6.21065e-56	3.63929e-55	3138.73	3083.96	2832.62	1839.45	1861.5	1904.69	gene824	NC_010287.1	RefSeq	exon	914581	915435	.	-	.	50S ribosomal protein L2
rplW	2719.43	3359.35	2079.52	-1.61355	0.0662821	-10.4136	2.1493e-25	7.24729e-25	2029.73	2076.95	1790.93	1238.47	1271.45	1140.85	gene825	NC_010287.1	RefSeq	exon	915459	915794	.	-	.	50S ribosomal protein L23
rplD	5437.59	6763.25	4111.94	-1.64331	0.0523632	-13.6852	1.24385e-42	5.94699e-42	2019.49	2112.15	1831.71	1216.73	1210.55	1198.33	gene826	NC_010287.1	RefSeq	exon	915810	916478	.	-	.	50S ribosomal protein L4
rplC	7875	9951.05	5798.95	-1.71532	0.0429919	-18.1075	2.77907e-73	2.00804e-72	3007.93	2997.98	2807.75	1762.42	1693.3	1680.42	gene827	NC_010287.1	RefSeq	exon	916487	917152	.	-	.	50S ribosomal protein L3
CTL0791	5701.39	5427.24	5975.53	1.10216	0.0493993	2.84068	0.00450175	0.00640916	1190.81	1261.65	1116.55	1309.94	1335.98	1283.64	gene828	NC_010287.1	RefSeq	exon	917587	918483	.	-	.	Putative membrane protein
fmt	3438.65	3790.99	3086.32	-1.2277	0.0527841	-5.60689	2.05993e-08	4.11558e-08	744.066	830.931	776.438	636.82	636.765	640.764	gene829	NC_010287.1	RefSeq	exon	918649	919599	.	-	.	Methionyl-tRNA formyltransferase
lpxA	5219.88	5400.65	5039.12	-1.07114	0.0476589	-2.08047	0.0374823	0.0483497	1312.51	1260.3	1206.22	1170.19	1213.64	1142.22	gene830	NC_010287.1	RefSeq	exon	919589	920431	.	-	.	Acyl-[Acyl-carrier-protein]--UDP-N-acetylglucosamine O-Acyltransferase
fabZ	2228.47	2295.16	2161.77	-1.06076	0.0573131	-1.48473	0.137616	0.165725	959.869	1017.97	952.598	912.533	932.937	914.661	gene831	NC_010287.1	RefSeq	exon	920443	920904	.	-	.	3-hydroxyacyl-ACP dehydratase
lpxC	8059.77	8040.03	8079.52	1.00566	0.0436401	0.186715	0.851884	0.879335	1849.71	1917.44	1741.13	1823.01	1835.93	1876.4	gene832	NC_010287.1	RefSeq	exon	920901	921761	.	-	.	UDP-3-O-[3-hydroxymyristoyl] N-acetylglucosamine deacetylase
lnt	1478.34	1412.39	1544.28	1.09185	0.0684831	1.8511	0.0641558	0.0808044	164.52	167.106	179.814	182.341	188.929	187.929	gene833	NC_010287.1	RefSeq	exon	921861	923489	.	-	.	Apolipoprotein N-acyltransferase
CTL0797	3733.62	3112.95	4354.29	1.39833	0.0496721	9.73792	2.07763e-22	6.44064e-22	1231.21	1283.18	1287.38	1835.88	1753.5	1728.42	gene834	NC_010287.1	RefSeq	exon	923553	924035	.	-	.	Acyl-CoA thioesterase
dnaQ2	2003.99	2169.82	1838.16	-1.18101	0.0698464	-3.43639	0.000589512	0.000903542	545.028	574.944	579.795	521.533	440.442	477.983	gene835	NC_010287.1	RefSeq	exon	924171	924923	.	-	.	DNA polymerase III subunit epsilon
CTL0799	2186.35	2243.54	2129.16	-1.05347	0.0682673	-1.10082	0.270977	0.311121	975.083	915.923	901.006	931.91	914.266	803.489	gene836	NC_010287.1	RefSeq	exon	924927	925400	.	-	.	Hypothetical protein
CTL0800	5786.54	5949.77	5623.3	-1.05882	0.0540977	-1.52431	0.127431	0.154039	1578.12	1569.91	1746.86	1480.1	1507.86	1638.34	gene837	NC_010287.1	RefSeq	exon	925379	926095	.	-	.	Hypothetical protein
tRNA-Leu	242.946	272.892	213.001	-1.27473	0.178359	-1.9634	0.0495995	0.0634689	744.345	687.194	484.8	497.991	547.835	449.936	gene838	NC_010287.1	RefSeq	exon	926560	926643	.	+	.	tRNA-Leu
trxA	1566.65	1682.4	1450.9	-1.15906	0.0745829	-2.85528	0.00429991	0.00613088	1111.57	1047.12	1052.98	834.988	967.071	967.682	gene839	NC_010287.1	RefSeq	exon	926817	927125	.	+	.	Thioredoxin
CTL0802	1744.22	1983.98	1504.46	-1.3181	0.0710426	-5.60869	2.0387e-08	4.08164e-08	893.974	850.141	822.334	666.107	684.886	595.164	gene840	NC_010287.1	RefSeq	exon	927175	927630	.	-	.	tRNA (cytidine(34)-2'-O)-methyltransferase
mip	9949.94	8626.08	11273.8	1.30716	0.0364936	10.5892	3.344e-26	1.15597e-25	2343.13	2318.44	2289.7	3021.51	3081.25	2982.15	gene841	NC_010287.1	RefSeq	exon	927646	928377	.	-	.	Peptidyl-prolyl cis-trans isomerase
aspS	10842.2	11606.3	10078	-1.15153	0.0381439	-5.33646	9.47804e-08	1.81442e-07	1267.28	1339.8	1307.32	1122.24	1159.53	1117.2	gene842	NC_010287.1	RefSeq	exon	928515	930263	.	-	.	Aspartate--tRNA(Asp/Asn) ligase
hisS	5011.88	6074.98	3948.77	-1.53858	0.0487915	-12.7399	3.55072e-37	1.59451e-36	882.394	950.151	951.829	580.807	605.918	623.134	gene843	NC_010287.1	RefSeq	exon	930244	931530	.	-	.	Histidine--tRNA ligase
uhpC	42796.5	39842.8	45750.2	1.14833	0.0304015	6.56355	5.25421e-11	1.18251e-10	5625.54	5829.61	5687.35	6540.84	6619.44	6523.89	gene844	NC_010287.1	RefSeq	exon	931966	933336	.	+	.	Hexose phosphate transport protein
dnaE	18181.8	20256.3	16107.4	-1.25785	0.0353665	-9.358	8.12637e-21	2.42529e-20	1071.58	1050.83	1094.81	871.463	857.388	829.405	gene845	NC_010287.1	RefSeq	exon	933350	937063	.	+	.	DNA polymerase III subunit alpha
CTL0808	1478.52	348.486	2608.56	7.52205	0.0846914	34.3733	6.3159e-259	1.2645e-257	88.6475	76.8261	70.8064	591.515	599.526	577.613	gene846	NC_010287.1	RefSeq	exon	937292	938161	.	-	.	Hypothetical protein
CTL0809	2873.09	2681.79	3064.39	1.14197	0.0526655	3.63671	0.000276148	0.000436477	564.696	530.798	557.509	642.94	622.666	623.228	gene847	NC_010287.1	RefSeq	exon	938313	939269	.	+	.	Hypothetical protein
CTL0810	568.741	603.06	534.422	-1.12811	0.105044	-1.65553	0.0978162	0.119747	197.752	210.332	200.003	195.575	170.605	172.697	gene848	NC_010287.1	RefSeq	exon	939294	939878	.	+	.	Hypothetical protein
rsbW	750.124	716.607	783.642	1.09391	0.101191	1.27972	0.200644	0.234859	328.53	318.28	311.716	362.786	379.513	305.891	gene849	NC_010287.1	RefSeq	exon	939865	940305	.	+	.	Serine/threonine protein kinase RsbW
CTL0812	415.492	333.324	497.66	1.49383	0.133378	4.34119	1.41711e-05	2.40183e-05	131.255	172.588	157.706	225.703	253.202	210.198	gene850	NC_010287.1	RefSeq	exon	940312	940737	.	-	.	Hypothetical protein
dacC	2217.25	2648.55	1785.94	-1.4835	0.0662347	-8.5908	8.63637e-18	2.4197e-17	364.11	413.638	411.231	270.241	277.941	253.557	gene851	NC_010287.1	RefSeq	exon	940845	942158	.	+	.	D-alanyl-D-alanine carboxypeptidase
CTL0814	305.052	286.46	323.644	1.13139	0.145847	1.22112	0.222039	0.258641	149.197	136.269	128.691	167.181	135.419	165.316	gene852	NC_010287.1	RefSeq	exon	942291	942698	.	+	.	Hypothetical protein
CTL0815	548.671	592.493	504.849	-1.17491	0.104781	-2.21945	0.026456	0.0348278	108.982	98.8007	107.933	88.5478	85.9204	94.5457	gene853	NC_010287.1	RefSeq	exon	942695	943801	.	+	.	Lipoic acid ligase LplA1
brnQ	4606.59	5275.7	3937.49	-1.34016	0.0435717	-9.69447	3.18284e-22	9.77223e-22	841.03	829.339	847.439	625.609	617.166	636.379	gene854	NC_010287.1	RefSeq	exon	943951	945186	.	+	.	Branched-chain amino acid transport system carrier protein
CTL0818	2215.79	2472.86	1958.73	-1.26298	0.0598427	-5.62855	1.81729e-08	3.65358e-08	128.768	138.15	138.271	110.345	107.636	102.966	gene855	NC_010287.1	RefSeq	exon	945360	948959	.	+	.	Helicase
CTL0819	8067.12	5818.55	10315.7	1.77425	0.0513511	16.1089	2.21028e-58	1.36159e-57	2423.88	2481.13	2245.46	4210.44	4482.13	3984.49	gene856	NC_010287.1	RefSeq	exon	949138	949617	.	+	.	Hypothetical protein
lpdA	7915.56	7762.16	8068.95	1.0395	0.0399017	1.40078	0.161279	0.192294	1092.11	1087.25	1095.84	1102.88	1171.91	1129.85	gene857	NC_010287.1	RefSeq	exon	949826	951223	.	+	.	2-oxoglutarate dehydrogenase complex dihydrolipoyl dehydrogenase
lipA	1777.22	1733.67	1820.76	1.04839	0.0746449	0.913413	0.361026	0.40626	350.775	344.71	397.091	374.374	361.689	411.399	gene858	NC_010287.1	RefSeq	exon	951220	952155	.	+	.	Lipoyl synthase
sctJ	15245	8490.26	21999.7	2.59269	0.0448269	30.6612	1.87327e-206	3.15826e-205	1667.29	1812.31	1641.26	4399.15	4612.12	4257.77	gene859	NC_010287.1	RefSeq	exon	952259	953236	.	+	.	Type III secretion system protein
CTL0823	3430.67	1987.4	4873.94	2.44981	0.0528173	24.4744	2.77008e-132	2.99106e-131	459.726	458.804	482.092	1147.25	1182.42	1105.25	gene860	NC_010287.1	RefSeq	exon	953237	954073	.	+	.	Hypothetical protein
sctL	3178.74	1722.94	4634.53	2.69155	0.0562513	25.3938	2.95028e-142	3.33555e-141	504.564	511.327	496.489	1312.34	1433.49	1322.34	gene861	NC_010287.1	RefSeq	exon	954349	955020	.	+	.	Type III secretion system protein
sctR	2376.65	1308.21	3445.09	2.63225	0.0569519	24.5171	9.70275e-133	1.05958e-131	275.441	279.402	283.029	736.709	724.498	745.287	gene862	NC_010287.1	RefSeq	exon	955033	955953	.	+	.	Type III secretion system protein
sctS	329.398	209.637	449.16	2.1266	0.152868	7.12084	1.07273e-12	2.52671e-12	120.807	135.383	177.704	295.195	307.508	326.942	gene863	NC_010287.1	RefSeq	exon	955965	956249	.	+	.	Type III secretion system protein
sctT	1225.72	678.996	1772.44	2.6165	0.0817516	16.9738	1.28267e-64	8.44275e-64	142.153	169.716	148.503	392.011	416.417	393.318	gene864	NC_010287.1	RefSeq	exon	956256	957125	.	+	.	Type III secretion system protein
CTL0828	29979.5	7520.86	52438.2	6.97657	0.0483281	57.9894	0	0	3247.59	3551.32	3192.94	23177.1	24664.1	21825.6	gene865	NC_010287.1	RefSeq	exon	957204	957647	.	-	.	Putative membrane protein
CTL0829	1474.97	1446.44	1503.5	1.04071	0.0693889	0.829545	0.406796	0.452991	301.514	286.679	271.043	298.812	303.735	290.582	gene866	NC_010287.1	RefSeq	exon	957737	958729	.	-	.	Hypothetical protein
CTL0830	651.124	594.593	707.655	1.19002	0.0970789	2.58543	0.00972572	0.013333	215.631	228.004	224.435	275.307	249.003	270.792	gene867	NC_010287.1	RefSeq	exon	958735	959259	.	-	.	Hypothetical protein
CTL0831	619.232	559.477	678.988	1.21282	0.0970256	2.86902	0.00411746	0.00589555	234.366	241.851	247.516	285.817	301.787	290.728	gene868	NC_010287.1	RefSeq	exon	959244	959699	.	-	.	Hypothetical protein
CTL0832	461.779	447.909	475.649	1.06275	0.117046	0.75017	0.453152	0.49826	293.803	255.018	251.819	302.241	271.792	276.192	gene869	NC_010287.1	RefSeq	exon	959683	960012	.	-	.	type II secretion system protein G
gspF	1527.61	1651.88	1403.35	-1.17557	0.0850223	-2.74463	0.00605787	0.00853609	263.027	303.812	261.736	225.768	262.078	216.068	gene870	NC_010287.1	RefSeq	exon	960074	961249	.	-	.	type II secretion system protein F
gspE	1786.07	2021.55	1550.59	-1.3021	0.0680174	-5.59914	2.15421e-08	4.29502e-08	270.868	271.535	249.405	195.367	215.453	196.521	gene871	NC_010287.1	RefSeq	exon	961261	962766	.	-	.	type II secretion system protein E
gspD	2668.68	3182.96	2154.41	-1.477	0.0544334	-10.3369	4.79648e-25	1.60607e-24	271.942	279.459	271.005	187.263	191.234	178.155	gene872	NC_010287.1	RefSeq	exon	962750	965032	.	-	.	type II secretion system protein D
CTL0836	1528.96	1940.25	1117.67	-1.73446	0.0655118	-12.1274	7.5612e-34	3.07895e-33	313.286	317.891	299.319	179.309	177.176	179.519	gene873	NC_010287.1	RefSeq	exon	965033	966262	.	-	.	Hypothetical protein
pepP	1472.76	1376.58	1568.94	1.13963	0.0819537	2.30094	0.0213949	0.0283593	242.007	259.276	256.9	281.277	321.845	261.004	gene874	NC_010287.1	RefSeq	exon	966391	967461	.	-	.	Aminopeptidase
mutL	1229.29	988.04	1470.54	1.48763	0.0787999	7.27174	3.54895e-13	8.56921e-13	105.498	115.838	115.36	170.424	174.833	155.861	gene875	NC_010287.1	RefSeq	exon	967472	969202	.	-	.	DNA mismatch repair protein
scc2	1065.22	218.174	1912.26	8.72945	0.0984175	31.7615	2.20071e-221	3.91645e-220	56.7431	61.7187	65.6525	538.376	561.897	513.453	gene876	NC_010287.1	RefSeq	exon	969482	970180	.	+	.	Type III secretion system chaperone
CTL0840	442.359	40.7912	843.927	20.9232	0.183483	23.9098	2.42491e-126	2.50574e-125	21.4232	25.3177	20.0975	474.33	442.106	466.376	gene877	NC_010287.1	RefSeq	exon	970197	970556	.	+	.	Putative cytosolic protein
copB	3250.11	192.79	6307.44	32.8592	0.0924964	54.4694	0	0	26.3399	26.7703	24.5688	861.035	909.259	771.105	gene878	NC_010287.1	RefSeq	exon	970593	972056	.	+	.	Type III secretion system translocator CopB
copD	3623.81	457.134	6790.49	14.8723	0.0743465	52.3838	0	0	61.3481	74.3419	68.5924	1020.83	1077.51	936.167	gene879	NC_010287.1	RefSeq	exon	972087	973406	.	+	.	Type III secretion system translocator CopB2
CTL0843	1017.1	1310.42	723.776	-1.80834	0.0890538	-9.59718	8.21653e-22	2.51468e-21	293.075	251.942	240.539	139.59	147.597	146.694	gene880	NC_010287.1	RefSeq	exon	973484	974467	.	-	.	S-adenosylmethionine/S-adenosylhomocysteine transporter
thrS	6713.62	7198.93	6228.31	-1.15579	0.0417156	-5.00728	5.52032e-07	1.01435e-06	720.794	756.505	748.319	625.574	655.886	644.082	gene881	NC_010287.1	RefSeq	exon	974772	976679	.	+	.	Threonine--tRNA ligase
minD	2696.4	2809.87	2582.92	-1.08948	0.0714096	-1.73139	0.0833816	0.103661	736.301	638.876	782.994	656.255	702.05	625.558	gene882	NC_010287.1	RefSeq	exon	977131	977898	.	+	.	ParA family chromosome partitioning ATPase
gp6D	1407.73	1493.42	1322.04	-1.12886	0.0674402	-2.59289	0.00951734	0.013066	376.644	373.628	362.015	324.392	323.456	336.797	gene883	NC_010287.1	RefSeq	exon	977903	978694	.	+	.	Virulence protein GP6-D
CTL0847	5620.44	5790.19	5450.69	-1.0625	0.0432215	-2.02366	0.0430049	0.0551771	2024.89	2061.74	2100.87	1880.96	1971.32	1972.42	gene884	NC_010287.1	RefSeq	exon	978660	979211	.	+	.	Hypothetical protein
trpS	6292.92	5902.36	6683.48	1.13281	0.0430851	4.17566	2.9712e-05	4.94001e-05	1117.64	1132.95	1093.95	1233.25	1243.81	1310.09	gene885	NC_010287.1	RefSeq	exon	979390	980430	.	+	.	Tryptophan--tRNA ligase
uvrB	2242.53	2377.35	2107.7	-1.12814	0.0598349	-2.90714	0.00364753	0.00527903	219.584	240.083	239.058	201.038	207.09	211.346	gene886	NC_010287.1	RefSeq	exon	980455	982461	.	+	.	Excinuclease ABC subunit B
eno	5726.52	5507	5946.03	1.08053	0.0442956	2.52245	0.0116542	0.0158389	862.615	869.022	816.167	900.651	938.639	911.632	gene887	NC_010287.1	RefSeq	exon	982623	983897	.	+	.	Enolase
rbsU	1332.76	978.522	1687	1.72088	0.0775731	10.0956	5.77965e-24	1.87011e-23	92.3777	97.5373	105.634	160.722	177.772	171.043	gene888	NC_010287.1	RefSeq	exon	984025	985977	.	+	.	Serine phosphatase RsbU
CTL0852	1011.25	520.82	1501.68	2.87527	0.091338	16.682	1.77212e-62	1.12782e-61	62.7316	48.704	58.3926	166.527	161.623	161.516	gene889	NC_010287.1	RefSeq	exon	986102	987910	.	+	.	Hypothetical protein
CTL0853	5530.61	2474.52	8586.7	3.46548	0.0487392	36.7888	2.79135e-296	6.38689e-295	162.092	169.244	178.144	608.275	578.545	581.101	gene890	NC_010287.1	RefSeq	exon	987925	990789	.	-	.	Hypothetical protein
sdhB	447.255	305.494	589.017	1.93014	0.130617	7.26325	3.77895e-13	9.10169e-13	88.6611	86.9277	82.2135	182.883	173.391	140.789	gene891	NC_010287.1	RefSeq	exon	990886	991584	.	-	.	Succinate dehydrogenase iron-sulfur subunit
sdhA	1201.34	1093.52	1309.15	1.19838	0.0761573	3.4282	0.000607598	0.000929779	113.925	118.553	110.447	144.137	136.192	130.217	gene892	NC_010287.1	RefSeq	exon	991663	993543	.	-	.	Succinate dehydrogenase flavoprotein subunit
CTL0858	976.104	1009.96	942.25	-1.07179	0.0784057	-1.27576	0.202039	0.236142	250.401	252.026	249.783	239.254	226.679	235.85	gene894	NC_010287.1	RefSeq	exon	994548	995339	.	-	.	Hydrolase
dsdD	3724.23	1940.81	5507.64	2.83939	0.057099	26.3679	3.20143e-153	3.94433e-152	170.511	196.112	184.047	514.658	541.737	506.292	gene895	NC_010287.1	RefSeq	exon	995424	997502	.	-	.	thiol:disulfide interchange protein
exbB	1274.58	1082.3	1466.86	1.35455	0.0775031	5.64894	1.61436e-08	3.25241e-08	296.325	302.943	314.068	381.62	418.488	437.756	gene896	NC_010287.1	RefSeq	exon	997655	998353	.	+	.	Biopolymer transport protein
CTL0861	216.746	189.965	243.528	1.27536	0.192458	1.8233	0.0682586	0.0856351	71.5605	90.1012	112.985	113.622	101.295	137.17	gene897	NC_010287.1	RefSeq	exon	998350	998757	.	+	.	Biopolymer transport protein
CTL0861A	231.204	228.657	233.751	1.02429	0.161615	0.214279	0.83033	0.861714	60.6903	69.0872	60.7304	66.5793	57.3384	70.8342	gene898	NC_010287.1	RefSeq	exon	998760	999467	.	+	.	Hypothetical protein
tolB	3680.72	3881.95	3479.49	-1.11506	0.0529887	-2.96524	0.00302449	0.00441723	605.077	589.34	572.459	500.296	553.425	529.973	gene899	NC_010287.1	RefSeq	exon	999467	1000762	.	+	.	Translocation protein TolB
pal	3809.96	2723.44	4896.48	1.79829	0.0520485	16.2661	1.71772e-59	1.06498e-58	977.887	924.297	931.137	1619.23	1757.62	1717.19	gene900	NC_010287.1	RefSeq	exon	1000759	1001325	.	+	.	Peptidoglycan-associated lipoprotein
CTL0864	2048.03	1561.05	2535.02	1.61997	0.0734152	9.47991	2.5451e-21	7.66722e-21	464.549	491.743	570.785	803.989	854.78	821.078	gene901	NC_010287.1	RefSeq	exon	1001315	1001917	.	+	.	Hypothetical protein
CTL0865	916.815	1043.61	790.021	-1.32186	0.0813282	-4.94988	7.42611e-07	1.35675e-06	531.958	506.354	528.101	406.302	381.862	397.624	gene902	NC_010287.1	RefSeq	exon	1001988	1002380	.	+	.	Hypothetical protein
ahpC	4562.29	5587.37	3537.22	-1.57883	0.0455668	-14.4591	2.19711e-47	1.1231e-46	1904.66	1883.33	1817.21	1162.16	1212.81	1173.54	gene903	NC_010287.1	RefSeq	exon	1002377	1002964	.	-	.	Thioredoxin peroxidase
tRNA-Arg	81.1296	64.899	97.3601	1.5101	0.272899	2.17899	0.0293322	0.0384045	150.926	220.576	152.914	292.93	238.904	254.885	gene904	NC_010287.1	RefSeq	exon	1002989	1003061	.	-	.	tRNA-Arg
groEL2	4873	2711.71	7034.28	2.59575	0.0528997	26.0143	3.41024e-149	4.1484e-148	322.035	348.569	327.882	860.035	910.157	819.919	gene905	NC_010287.1	RefSeq	exon	1003172	1004773	.	-	.	Molecular chaperone GroEL
CTL0868	1962.55	1735.43	2189.67	1.26184	0.0604406	5.5514	2.83393e-08	5.59221e-08	281.502	275.833	276.97	344.103	364.655	343.922	gene906	NC_010287.1	RefSeq	exon	1004853	1006079	.	-	.	Hypothetical protein
CTL0869	1295.26	1440.61	1149.91	-1.25345	0.0733006	-4.44615	8.74226e-06	1.50561e-05	470.872	424.855	453.136	352.31	350.568	373.793	gene907	NC_010287.1	RefSeq	exon	1006275	1006904	.	+	.	Non-canonical purine NTP pyrophosphatase
CTL0870	366.869	221.053	512.686	2.33281	0.152111	8.03408	9.42798e-16	2.48227e-15	222.648	175.958	144.702	384.363	436	439.726	gene908	NC_010287.1	RefSeq	exon	1006878	1007117	.	-	.	Hypothetical protein
ung	591.018	592.858	589.178	-1.00698	0.0992772	-0.101044	0.919515	0.935466	163.268	170.399	173.163	172.6	170.131	160.954	gene909	NC_010287.1	RefSeq	exon	1007102	1007791	.	-	.	Uracil-DNA glycosylase
uvrD	8233.87	9460.77	7006.97	-1.35073	0.0437821	-9.9069	3.88505e-23	1.23219e-22	946.041	963.109	1020.35	704.971	714.848	749.865	gene910	NC_010287.1	RefSeq	exon	1007872	1009776	.	+	.	ATP-dependent DNA helicase
rpoN	777.118	692.506	861.73	1.24046	0.0960563	3.2364	0.00121047	0.0018176	96.4357	99.4168	115.736	127.512	134.258	125.96	gene911	NC_010287.1	RefSeq	exon	1009780	1011090	.	+	.	RNA polymerase sigma-54 factor
CTL0874	18897.7	15030	22765.3	1.51438	0.0320737	18.6672	9.14811e-78	6.97725e-77	4220.65	4209.28	4308.38	6407.4	6413.45	6473.3	gene912	NC_010287.1	RefSeq	exon	1011198	1011893	.	-	.	Virulence protein CADD
CTL0875	11071.7	10628.6	11514.8	1.08372	0.0402215	2.88392	0.00392759	0.00565331	2773.22	2985	2806.77	3102.54	3152.12	3024.45	gene913	NC_010287.1	RefSeq	exon	1011890	1012621	.	-	.	Gamma-glutamyl ligase
folA	4595.92	5723.89	3467.96	-1.65126	0.046098	-15.6963	1.60362e-55	9.33985e-55	2386.58	2262.14	2385.43	1432.75	1443.26	1385.8	gene914	NC_010287.1	RefSeq	exon	1012593	1013072	.	-	.	Dihydrofolate reductase
folP	18591.6	22751.6	14431.7	-1.57616	0.0342632	-19.158	8.29957e-82	6.53761e-81	3292.05	3403.24	3223.9	2101	2105.82	2085.06	gene915	NC_010287.1	RefSeq	exon	1013069	1014421	.	-	.	Bifunctional 2-amino-4-hydroxy-6-hydroxymethyldihydropteridine pyrophosphokinase/dihydropteroate synthase
folX	1517.72	1848.33	1187.12	-1.55891	0.069608	-9.20206	3.51136e-20	1.03193e-19	958.533	937.362	1011.53	653.483	592.862	620.995	gene916	NC_010287.1	RefSeq	exon	1014418	1014792	.	-	.	Dihydroneopterin aldolase
rpoD	9005.34	9983.12	8027.56	-1.24301	0.0395732	-7.93061	2.18065e-15	5.67913e-15	1151.36	1176.65	1103.69	919.601	933.133	906.746	gene917	NC_010287.1	RefSeq	exon	1014811	1016526	.	-	.	RNA polymerase sigma factor
CTL0880	2611.91	1851.59	3372.22	1.81923	0.0560644	15.3988	1.66642e-53	9.31065e-53	289.106	268.485	289.083	514.239	523.279	504.492	gene918	NC_010287.1	RefSeq	exon	1016675	1017964	.	-	.	Hypothetical protein
rpsT	11066.6	13353.7	8779.42	-1.52046	0.0476452	-12.6876	6.92786e-37	3.06805e-36	9154.46	8972.18	8395.35	5493.51	5795.07	6148.36	gene919	NC_010287.1	RefSeq	exon	1018413	1018709	.	+	.	30S ribosomal protein S20
CTL0882	3700.23	4723.28	2677.18	-1.76445	0.0527218	-15.5385	1.90272e-54	1.0884e-53	1160.91	1142.43	1175.01	631.751	640.193	699.599	gene920	NC_010287.1	RefSeq	exon	1018942	1019742	.	+	.	Putative membrane protein
CTL0883	4218.47	733.777	7703.17	10.5007	0.0632049	53.6733	0	0	51.9857	57.3405	55.3762	596.253	595.029	537.759	gene921	NC_010287.1	RefSeq	exon	1019798	1022425	.	-	.	Putative T3SS effector
CTL0884	5374.94	642.496	10107.4	15.7604	0.0560992	70.9143	0	0	51.2142	50.575	48.7842	804.308	791.174	773.254	gene922	NC_010287.1	RefSeq	exon	1022541	1025057	.	+	.	Putative T3SS effector
CTL0885	12761.1	4398.99	21123.3	4.8023	0.0407977	55.4866	0	0	330.11	359.007	349.243	1688.22	1676.08	1621.75	gene923	NC_010287.1	RefSeq	exon	1025121	1027619	.	-	.	Hypothetical protein
CTL0886	6089.08	1363.82	10814.3	7.90424	0.0628706	47.4407	0	0	130.116	130.472	150.705	1113.91	1144.41	1002.98	gene924	NC_010287.1	RefSeq	exon	1027847	1029802	.	-	.	T3SS effector; putative cell surface protein
CTL0887	31214.8	39551.8	22877.7	-1.72878	0.0317325	-24.8878	1.00842e-136	1.1139e-135	6075.14	5918.74	5925.25	3398.42	3520.24	3446.2	gene925	NC_010287.1	RefSeq	exon	1029910	1031211	.	-	.	Hypothetical protein
CTL0887a	2386.6	2978.3	1794.89	-1.66046	0.060214	-12.1497	5.76063e-34	2.35573e-33	2754.41	2556.74	2710.92	1702.7	1577.3	1554.53	gene926	NC_010287.1	RefSeq	exon	1031229	1031447	.	+	.	Hypothetical protein
CTL0888	3484.51	3261.61	3707.4	1.13599	0.0505517	3.63882	0.000273892	0.000433625	380.419	401.688	412.15	451.886	459.041	446.559	gene927	NC_010287.1	RefSeq	exon	1031455	1033065	.	-	.	Lipid II flippase MurJ
nfo	2421.87	2592.1	2251.65	-1.15156	0.0556343	-3.6594	0.000252811	0.000400926	598.218	576.437	588.916	528.93	501.362	501.649	gene928	NC_010287.1	RefSeq	exon	1033238	1034104	.	+	.	Endonuclease IV
rpsD	9727.89	10934.4	8521.4	-1.28254	0.051252	-7.00475	2.47428e-12	5.77131e-12	3616.58	3450.44	3170.97	2507.79	2743.59	2727.31	gene929	NC_010287.1	RefSeq	exon	1034200	1034829	.	-	.	30S ribosomal protein S4
CTL0891	5336.85	5114.13	5559.57	1.08719	0.0435014	2.77256	0.00556179	0.00786012	1047.18	1006.84	1011.74	1100.22	1139.82	1092.74	gene930	NC_010287.1	RefSeq	exon	1035213	1036196	.	+	.	Hypothetical protein
ispA	3737.44	3481.31	3993.57	1.1475	0.0501821	3.95551	7.63706e-05	0.000124817	787.332	788.316	768.581	909.08	924.498	855.59	gene931	NC_010287.1	RefSeq	exon	1036269	1037144	.	-	.	Farnesyl diphosphate synthase
CTL0893	2677.86	2821.59	2534.12	-1.11462	0.0620736	-2.522	0.011669	0.0158389	897.633	851.952	943.605	803.669	856.087	759.045	gene932	NC_010287.1	RefSeq	exon	1037200	1037817	.	-	.	Glucosamine-1-phosphate acetyltransferase
CTL0894	1701.71	734.852	2668.56	3.62946	0.0763141	24.3697	3.58125e-131	3.82398e-130	197.319	219.42	216.992	809.642	709.204	782.501	gene933	NC_010287.1	RefSeq	exon	1037870	1038553	.	-	.	Transcriptional regulator
CTL0895	638.686	716.242	561.13	-1.28038	0.108826	-3.27658	0.00105072	0.00158515	563.843	480.142	612.855	441.939	404.606	451.484	gene934	NC_010287.1	RefSeq	exon	1038733	1038987	.	+	.	Hypothetical protein
tRNA-Pro	114.347	139.588	89.1068	-1.56447	0.240096	-2.68923	0.00716162	0.00998885	308.94	443.402	360.358	280.534	188.144	241.619	gene935	NC_010287.1	RefSeq	exon	1039087	1039160	.	+	.	tRNA-Pro
CTL0897	5249.57	5560.51	4938.63	-1.12595	0.0440767	-3.88292	0.00010321	0.000166417	666.081	703.736	693.086	620.027	615.437	596.724	gene936	NC_010287.1	RefSeq	exon	1039168	1040757	.	-	.	Hypothetical protein
nh-grgA	19753	12314.4	27191.7	2.20905	0.0381323	29.9859	1.49978e-197	2.36276e-196	3435.9	3444.48	3250.67	7223.96	7666.83	7479.86	mKate2	pTRL2_GrgA_67M_del_wRBS_3	plasmid	exon	1	717	.	+	0	HA-GrgA
mkate	3577.99	2316.95	4839.03	2.08974	0.0548964	19.3696	1.39341e-83	1.1348e-82	548.962	523.644	514.751	1070.67	1076.1	1168.48	AmpR	pTRL2_GrgA_67M_del_wRBS_3	plasmid	exon	1145	2005	.	+	0	Far red fluorescence protein mKate
bla	4300.9	3251.08	5350.72	1.64345	0.0517817	13.8413	1.43517e-43	7.0728e-43	1025.76	954.077	1078.75	1649.99	1681.75	1702.17	TetR	pTRL2_GrgA_67M_del_wRBS_3	plasmid	exon	2012	2638	.	+	0	beta-lactamase
tetR	22817.9	22406.5	23229.2	1.03684	0.0384521	1.3572	0.174716	0.206776	4962.68	4673.86	4621.36	4849.97	4838.99	5092.45	NH_GrgA	pTRL2_GrgA_67M_del_wRBS_3	plasmid	exon	3569	4495	.	+	0	Tetracycline-regulated transcriptional repressor
pgp8	4394.11	4296.2	4492.01	1.04525	0.160764	0.397196	0.691223	0.729962	744.299	797.431	1007.8	903.701	787.178	974.846	pgp8	pTRL2_GrgA_67M_del_wRBS_3	plasmid	exon	4814	5807	.	-	0	Pgp8
pgp1	3884.05	3536.44	4231.66	1.19488	0.071236	3.60584	0.000311149	0.000486993	488.161	470.383	578.716	612.039	570.559	656.87	pgp1	pTRL2_GrgA_67M_del_wRBS_3	plasmid	exon	5905	7261	.	+	0	pgp1
pgp2	2751.99	2363.29	3140.68	1.32717	0.0632573	6.45543	1.07914e-10	2.41174e-10	423.118	420.202	465.647	578.62	544.935	615.989	pgp2	pTRL2_GrgA_67M_del_wRBS_3	plasmid	exon	7255	8319	.	+	0	pgp2
pgp3	8596.53	2039.14	15153.9	7.41647	0.0457576	63.1749	0	0	499.951	484.953	528.103	3754.52	3644.51	3844.93	pgp3	pTRL2_GrgA_67M_del_wRBS_3	plasmid	exon	8381	9175	.	+	0	pgp3
pgp4	5226.91	1919.11	8534.71	4.44629	0.464598	4.63326	3.59952e-06	6.3008e-06	918.135	962.564	1782.85	4728.06	3752.08	7812.5	pgp4	pTRL2_GrgA_67M_del_wRBS_3	plasmid	exon	9245	9553	.	+	0	pgp4
pgp5	6071.98	3218.51	8925.45	2.77199	0.134243	10.9571	6.14205e-28	2.21899e-27	725.154	758.575	904.353	2156.16	1997.75	2468.63	pgp5	pTRL2_GrgA_67M_del_wRBS_3	plasmid	exon	9581	10375	.	+	0	pgp5
pgp6	3853.26	2012.34	5694.19	2.82798	0.204631	7.32916	2.31597e-13	5.62032e-13	450.923	473.277	671.274	1482.61	1378.09	1653.91	pgp6	pTRL2_GrgA_67M_del_wRBS_3	plasmid	exon	10372	11115	.	+	0	pgp6
pgp7	4076.32	2705.81	5446.84	2.01224	0.204188	4.94053	7.79096e-07	1.41801e-06	591.687	608.789	837.955	1324.84	1202.76	1575.8	pgp7	pTRL2_GrgA_67M_del_wRBS_3	plasmid	exon	11347	12129	.	+	0	pgp7

## Sheet: atc-, 24 vs 36 hpi
sTable 1B. GrgA- (i.e., ATC-) cultures midcycle (24 hpi) vs early late cycle (36 hpi)
gene_name	baseMean	baseMean_Group_3	baseMean_Group_4	Fold change	lfcSE	stat	pvalue	padj	fpkm_7	fpkm_8	fpkm_9	fpkm_10	fpkm_11	fpkm_12	GeneID	Chromosome	source	feature	start	end	score	strand	frame	description
hemB	1290.6	1420.39	1160.81	-1.22267	0.0885246	-3.27629	0.00105181	0.00149591	190.015	207.751	214.969	160.107	164.494	176.157	gene0	NC_010287.1	RefSeq	exon	1	1017	.	+	.	Delta-aminolevulinic acid dehydratase
nqrA	5018.36	3608.6	6428.13	1.78173	0.0735688	11.3265	9.69585e-30	3.76843e-29	347.186	377.705	407.554	672.22	639.756	705.293	gene1	NC_010287.1	RefSeq	exon	1043	2440	.	-	.	Na(+)-translocating NADH-quinone reductase subunit B
CTL0003	303.41	150.546	456.273	3.03326	0.20343	7.86939	3.56389e-15	8.95197e-15	51.8066	53.1869	46.8394	111.067	165.048	184.058	gene2	NC_010287.1	RefSeq	exon	2462	2896	.	-	.	Putative T3SS chaperone
greA	5138.23	6668.23	3608.23	-1.84872	0.0565123	-15.6873	1.84692e-55	1.25748e-54	470.284	452.63	439.039	250.386	247.211	239.366	gene3	NC_010287.1	RefSeq	exon	3010	5157	.	+	.	Transcription elongation factor GreA
tRNA-Ala	189.664	255.243	124.085	-2.05619	0.211945	-4.90679	9.25803e-07	1.62184e-06	582.691	541.781	409.499	242.205	230.848	272.682	gene4	NC_010287.1	RefSeq	exon	5166	5238	.	-	.	tRNA-Ala
aspC	2955.39	3820.17	2090.62	-1.82684	0.0654978	-13.2729	3.32322e-40	1.69696e-39	476.522	472.821	443.822	244.387	260.027	258.007	gene5	NC_010287.1	RefSeq	exon	5345	6547	.	+	.	Aromatic amino acid aminotransferase
CTL0006	512.391	576.851	447.931	-1.28724	0.126548	-2.87858	0.00399464	0.00540883	89.5807	86.0115	74.7296	61.4134	64.4169	68.5475	gene6	NC_010287.1	RefSeq	exon	6522	7532	.	+	.	Rod shape-determining protein MreC
recB	605.99	571.887	640.093	1.12043	0.125515	1.30706	0.191193	0.222479	24.092	27.317	30.0247	29.8279	28.4876	32.8305	gene7	NC_010287.1	RefSeq	exon	7548	10628	.	-	.	Exodeoxyribonuclease V subunit beta
recC	2207.67	2140.69	2274.65	1.06354	0.0666542	1.33328	0.182439	0.212551	104.576	100.456	105.844	109.84	107.207	113.284	gene8	NC_010287.1	RefSeq	exon	10630	13650	.	-	.	Exodeoxyribonuclease V subunit gamma
CTL0009	786.647	912.492	660.802	-1.38385	0.119684	-3.91604	9.00141e-05	0.000137821	72.4368	80.6029	85.2505	63.391	58.618	50.5543	gene9	NC_010287.1	RefSeq	exon	13663	15342	.	+	.	Membrane efflux protein
CTL0010	1195.22	870.64	1519.8	1.74356	0.0797896	10.0518	9.01684e-24	2.91453e-23	153.105	161.346	153.645	272.612	273.637	270.867	gene10	NC_010287.1	RefSeq	exon	15362	16177	.	-	.	Hypothetical protein
ctrR11_n	554.016	682.375	425.656	-1.60907	0.203948	-3.36473	0.000766185	0.00110607	656.557	855.195	845.5	657.248	467.186	345.985	ctrR11_n	NC_010287.1	RefSeq	exon	16349	16475	.	+	0	ctrR11_n
ctrR12_n	117.702	139.918	95.4858	-1.47014	0.236733	-2.34846	0.0188514	0.0242267	196.027	216.017	220.786	167.441	123.059	141.37	ctrR12_n	NC_010287.1	RefSeq	exon	16891	16987	.	-	0	ctrR12_n
topA	4856.66	4610.13	5103.2	1.10694	0.0593637	2.46909	0.0135456	0.0177891	257.129	270.706	257.926	283.069	282.611	304.123	gene11	NC_010287.1	RefSeq	exon	17072	19645	.	+	.	DNA topoisomerase I
CTL0012	682.195	871.711	492.68	-1.76819	0.110331	-7.45277	9.14009e-14	2.11944e-13	136.645	122.838	121.051	73.4405	67.2468	74.3853	gene12	NC_010287.1	RefSeq	exon	19675	20679	.	-	.	tRNA-dihydrouridine synthase
CTL0013	161.969	173.954	149.984	-1.15529	0.234618	-0.887612	0.37475	0.411624	88.6829	89.6586	78.6182	52.6095	81.5642	87.3779	gene13	NC_010287.1	RefSeq	exon	20658	20954	.	-	.	Hypothetical protein
CTL0014	871.437	1042.04	700.829	-1.48678	0.102369	-5.58946	2.27775e-08	4.39083e-08	105.331	110.525	115.422	70.7655	81.4101	70.6265	gene14	NC_010287.1	RefSeq	exon	21059	22438	.	+	.	Hypothetical protein
CTL0015	236.878	287.498	186.258	-1.5417	0.264677	-2.35957	0.018296	0.0236714	105.333	64.9901	47.5196	44.0302	48.2054	48.8954	gene15	NC_010287.1	RefSeq	exon	22438	23016	.	+	.	Hypothetical protein
CTL0016	485.145	535.952	434.337	-1.23358	0.130998	-2.31185	0.0207859	0.0265706	69.0438	58.6839	56.69	51.9222	47.2238	50.3065	gene16	NC_010287.1	RefSeq	exon	23007	24281	.	+	.	Putative membrane protein
CTL0017	125.162	139.843	110.482	-1.26624	0.282698	-1.20464	0.228343	0.261587	40.3925	44.2225	29.634	30.2454	21.5748	38.4414	gene17	NC_010287.1	RefSeq	exon	24284	24820	.	+	.	5-formyltetrahydrofolate cyclo-ligase
recA	15425.8	18353.8	12497.8	-1.46856	0.0653767	-8.48012	2.24963e-17	6.01572e-17	2573.33	2625.8	2404.44	1736.18	1598.43	1842.92	gene18	NC_010287.1	RefSeq	exon	25080	26138	.	+	.	Recombinase A
CTL0019	863.058	1050.54	675.58	-1.55897	0.100051	-6.40269	1.52665e-10	3.18606e-10	83.1065	87.5936	81.566	58.8532	51.8839	51.4905	gene19	NC_010287.1	RefSeq	exon	26424	28250	.	+	.	Hypothetical protein
recD	1558.52	1605.78	1511.26	-1.06289	0.0983407	-0.894715	0.37094	0.408843	143.305	154.529	174.658	153.333	155.173	136.176	gene20	NC_010287.1	RefSeq	exon	28247	29737	.	+	.	Exodeoxyribonuclease V subunit alpha
CTL0021	150.622	134.178	167.066	1.24096	0.257523	1.20945	0.226488	0.260082	112.679	133.385	80.9718	108.507	161.887	136.801	gene21	NC_010287.1	RefSeq	exon	29803	29982	.	+	.	Hypothetical protein
CTL0022	868.288	1022.16	714.415	-1.4289	0.0984663	-5.2293	1.70154e-07	3.16566e-07	196.798	202.746	223.292	139.632	148.234	147.45	gene22	NC_010287.1	RefSeq	exon	30083	30802	.	-	.	ABC transporter ATP-binding protein
CTL0023	1258.98	1516.13	1001.84	-1.51065	0.0915686	-6.49967	8.04947e-11	1.69463e-10	466.617	418.859	474.76	282.952	315.542	300.328	gene23	NC_010287.1	RefSeq	exon	30811	31299	.	-	.	Hypothetical protein
kdsA	4119.74	4660.1	3579.38	-1.30263	0.0597581	-6.38281	1.7387e-10	3.59731e-10	867.527	853.775	802.741	661.449	644.298	632.943	gene24	NC_010287.1	RefSeq	exon	31296	32105	.	-	.	2-dehydro-3-deoxyphosphooctonate aldolase
tRNA-Arg	101.592	98.0084	105.176	1.07629	0.241168	0.439821	0.660066	0.686526	214.168	185.378	189.47	197.143	218.824	216.126	gene25	NC_010287.1	RefSeq	exon	32412	32484	.	+	.	tRNA-Arg
CTL0025	1014.64	511.112	1518.17	2.97715	0.11306	13.9212	4.70607e-44	2.56695e-43	235.228	244.697	282.777	693.7	733.21	838.56	gene26	NC_010287.1	RefSeq	exon	32591	32884	.	+	.	Hypothetical protein
CTL0026	460.056	288.33	631.783	2.18163	0.149468	7.52942	5.09672e-14	1.19923e-13	122.247	153.473	122.066	272.184	326.792	272.644	gene27	NC_010287.1	RefSeq	exon	32884	33201	.	+	.	Hypothetical protein
sfhB	518.111	500.945	535.277	1.06589	0.116485	0.790317	0.429343	0.464154	69.167	76.5667	72.2962	80.1566	79.237	73.5788	gene28	NC_010287.1	RefSeq	exon	33283	34290	.	+	.	RNA pseudouridine synthase
ctrR23_n	0.168046	0	0.336093	2.78055	4.08047	0.361569	0.717674	0.740029	0	0	0	0	0	1.53594	ctrR23_n	NC_010287.1	RefSeq	exon	34223	34318	.	-	0	ctrR23_n
CTL0028	3839.83	1179.53	6500.14	5.51731	0.0950751	25.916	4.39923e-148	1.27978e-146	675.72	696.981	810.764	3532.37	4302.59	4197.66	gene29	NC_010287.1	RefSeq	exon	34390	34626	.	+	.	Hypothetical protein
gyrA2	863.545	812.582	914.509	1.12845	0.123117	1.41603	0.156766	0.184204	77.1659	73.3781	91.4757	79.8363	97.2444	95.297	gene30	NC_010287.1	RefSeq	exon	34765	36237	.	-	.	DNA topoisomerase IV subunit A
gyrB	886.772	1039.6	733.946	-1.41521	0.107583	-4.65705	3.2077e-06	5.43103e-06	78.0946	79.7672	93.0136	57.4483	62.5689	57.0984	gene31	NC_010287.1	RefSeq	exon	36252	38069	.	-	.	DNA topoisomerase IV subunit B
hemA	3671.92	3632.4	3711.43	1.0218	0.0618154	0.503334	0.614729	0.644258	549.005	525.14	506.811	544.575	520.178	550.598	gene32	NC_010287.1	RefSeq	exon	38449	39456	.	+	.	Glutamyl-tRNA reductase
sycE	4449.24	3137.86	5760.62	1.83542	0.0817837	10.7125	8.8918e-27	3.11538e-26	1195.12	1183.85	1045.51	2113.72	1909.98	2263.1	gene33	NC_010287.1	RefSeq	exon	40168	40569	.	+	.	Type III secretion system chaperone
CTL0033	21543.1	14126.4	28959.8	2.0504	0.0561295	18.4556	4.69738e-76	4.64895e-75	818.057	810.095	860.805	1693.04	1615.18	1794.27	gene34	NC_010287.1	RefSeq	exon	40573	43062	.	+	.	Hypothetical protein
CTL0034	3963.26	1760.43	6166.09	3.50499	0.0755437	23.9519	8.83893e-127	1.8054e-125	945.702	1003.68	1115.43	3524.44	3451.6	3758.81	gene35	NC_010287.1	RefSeq	exon	43106	43357	.	+	.	Hypothetical protein
CTL0035	3300.74	1572.93	5028.56	3.19693	0.0622556	26.9323	9.19275e-160	3.04312e-158	909.372	921.919	907.096	2876.66	2828.15	3049.64	gene36	NC_010287.1	RefSeq	exon	43384	43635	.	+	.	Hypothetical protein
CTL0036	8398.1	4008.62	12787.6	3.19164	0.0619466	27.0281	6.91576e-161	2.37112e-159	1300.2	1261.49	1346.44	4159.82	3905.97	4401.22	gene37	NC_010287.1	RefSeq	exon	43654	44103	.	+	.	Hypothetical protein
CTL0037	7727.93	4062.43	11393.4	2.8066	0.0627508	23.7259	1.9482e-124	3.66719e-123	906.508	834.742	910.932	2492.5	2350.47	2595.3	gene38	NC_010287.1	RefSeq	exon	44123	44794	.	+	.	Hypothetical protein
sctN	13654.6	7398.1	19911	2.69191	0.0486607	29.359	1.83467e-189	8.8064e-188	830.788	805.798	805.614	2143.48	2158.39	2271	gene39	NC_010287.1	RefSeq	exon	44796	46124	.	+	.	ATP synthase
CTL0039	4605.24	2648.07	6562.4	2.47823	0.0536565	24.4017	1.64196e-131	3.50286e-130	769.254	768.886	753.299	1845.87	1909.48	1923.25	gene40	NC_010287.1	RefSeq	exon	46147	46653	.	+	.	Hypothetical protein
CTL0040	7286.75	4284.32	10289.2	2.40326	0.0580043	21.8086	1.92368e-105	2.88552e-104	744.749	708.497	752.87	1708.69	1732.53	1856.97	gene41	NC_010287.1	RefSeq	exon	46657	47508	.	+	.	Hypothetical protein
sctQ	6133.42	4105.79	8161.05	1.9891	0.0759203	13.0679	5.02456e-39	2.48638e-38	555.865	477.464	572.096	1106.94	1050.43	1033.73	gene42	NC_010287.1	RefSeq	exon	47518	48639	.	+	.	Type III secretion system protein
pkn5	4334.57	2314.1	6355.04	2.74864	0.0863785	16.8875	5.5619e-64	4.37658e-63	223.752	221.142	244.339	572.393	611.472	708.922	gene43	NC_010287.1	RefSeq	exon	48774	50246	.	+	.	Serine/threonine-protein kinase
CTL0043	78410.3	37592.9	119228	3.1718	0.0537468	30.9841	8.81553e-211	5.64194e-209	1980.19	1932.27	2050.19	5950.44	6370.42	6590	gene44	NC_010287.1	RefSeq	exon	50243	53008	.	+	.	Type III secretion system protein
ihtA	272.615	209.516	335.715	1.60424	0.170861	3.99092	6.58186e-05	0.000101422	288.16	293.159	261.972	397.982	428.383	524.868	ihtA	NC_010287.1	RefSeq	exon	53024	53132	.	+	0	ihtA
tRNA-Thr	4.86344	7.84986	1.87702	-4.07668	1.32198	-1.53361	0.125126	0.147932	34.73	8.37189	4.07462	2.81633	2.40466	6.05959	gene45	NC_010287.1	RefSeq	exon	53142	53214	.	+	.	tRNA-Thr
ctrR1	341.352	253.99	428.714	1.69775	0.219434	3.47999	0.000501427	0.000734917	271.917	198.259	303.644	351.22	387.652	567.273	ctrR1	NC_010287.1	RefSeq	exon	53215	53358	.	+	0	ctrR1
CTL0044	1268.5	426.988	2110.02	4.95037	0.114702	20.1176	5.17269e-90	6.2858e-89	53.2623	55.2699	66.3771	284.105	319.611	260.619	gene46	NC_010287.1	RefSeq	exon	53322	54392	.	-	.	Protein-arginine kinase
CTL0045	1292.69	334.504	2250.88	6.72504	0.134235	20.4831	3.04786e-93	3.84993e-92	72.3134	98.8474	109.976	575.422	676.268	640.08	gene47	NC_010287.1	RefSeq	exon	54382	54903	.	-	.	Protein-arginine kinase activator protein
tRNA-Lys	123.79	120.817	126.764	1.04784	0.280858	0.240032	0.810305	0.828427	171.72	303.78	250.589	205.592	257.299	298.94	gene48	NC_010287.1	RefSeq	exon	55008	55080	.	-	.	tRNA-Lys
tRNA-Glu	382.608	246.508	518.707	2.11268	0.144543	7.46543	8.30284e-14	1.93464e-13	537.105	438.862	466.001	937.501	1013.45	1083.27	gene49	NC_010287.1	RefSeq	exon	55097	55171	.	-	.	tRNA-Glu
frr	19824.4	26822.8	12826.1	-2.09085	0.0511613	-20.7987	4.44801e-96	5.7704e-95	7323.38	7353.82	7114.77	3314.23	3480.58	3625.63	gene50	NC_010287.1	RefSeq	exon	55274	55813	.	-	.	Ribosome recycling factor
pyrH	24698.1	33599.1	15797.1	-2.12688	0.0594786	-18.3047	7.58435e-75	7.28098e-74	6954.67	6867.31	6151.68	3046	3156.16	3188.76	gene51	NC_010287.1	RefSeq	exon	55810	56547	.	-	.	Uridylate kinase
tsf	25974.1	36037.8	15910.5	-2.26513	0.0411569	-28.6609	1.17264e-180	5.11695e-179	6206.33	6247.32	6168.79	2771.99	2694.72	2755.01	gene52	NC_010287.1	RefSeq	exon	56560	57408	.	-	.	Elongation factor Ts
rpsB	26459.8	35770.3	17149.4	-2.08587	0.041459	-25.5831	2.35394e-144	6.10752e-143	6172.48	6217.4	6094.34	2978.79	2903.55	2979.57	gene53	NC_010287.1	RefSeq	exon	57405	58253	.	-	.	30S ribosomal protein S2
tRNA-Gly	648.316	536.888	759.744	1.41624	0.112535	4.46145	8.14076e-06	1.33364e-05	1035.54	1100.56	1181.41	1583.93	1451.3	1659.33	gene54	NC_010287.1	RefSeq	exon	58336	58406	.	-	.	tRNA-Gly
ompA	840623	318537	1.36271e+06	4.27805	0.072122	29.0751	7.41652e-186	3.39041e-184	38621.7	38022	41287.2	149390	179921	175200	gene55	NC_010287.1	RefSeq	exon	58637	59821	.	-	.	Major outer membrane porin
pbpB	5148.43	4570.34	5726.53	1.2524	0.0634479	5.11743	3.09723e-07	5.63133e-07	194.531	216.558	207.195	252.759	269.184	252.752	gene56	NC_010287.1	RefSeq	exon	60428	63670	.	+	.	Penicillin-binding protein
CTL0052	1404.07	1166.76	1641.37	1.40574	0.102744	4.78203	1.73537e-06	2.98559e-06	165.582	180.677	161.56	215.994	269.754	228.635	gene57	NC_010287.1	RefSeq	exon	63734	64741	.	+	.	Hypothetical protein
ctrR13_n	56.7093	58.4392	54.9794	-1.07315	0.396293	-0.257019	0.797164	0.817604	98.7564	122.43	73.5071	94.5253	125.098	57.6242	ctrR13_n	NC_010287.1	RefSeq	exon	64853	64939	.	+	0	ctrR13_n
CTL0053	2646.98	3534.23	1759.74	-2.00858	0.100866	-9.97532	1.95469e-23	6.21357e-23	395.775	359.99	312.094	185.486	158.857	187.359	gene58	NC_010287.1	RefSeq	exon	65083	66534	.	+	.	Cysteine desulfurase activator complex subunit SufB
CTL0054	1351.36	1735.1	967.62	-1.79504	0.107256	-7.86912	3.57146e-15	8.95197e-15	366.061	320.694	304.419	206.128	168.455	178.169	gene59	NC_010287.1	RefSeq	exon	66537	67304	.	+	.	ABC transporter ATP-binding protein
CTL0055	2277.09	2829.19	1725	-1.64048	0.0658884	-10.8382	2.2678e-27	8.12348e-27	358.763	349.154	336.882	214.938	209.23	212.859	gene60	NC_010287.1	RefSeq	exon	67308	68495	.	+	.	FeS assembly protein SufD
sufS	2309.71	2797.67	1821.75	-1.53608	0.0797412	-7.76581	8.11265e-15	1.98677e-14	347.802	358.059	311.876	210.025	230.415	222.276	gene61	NC_010287.1	RefSeq	exon	68488	69693	.	+	.	Cysteine desulfurase
parB	5556.78	6101.95	5011.6	-1.21776	0.0525962	-5.40394	6.51943e-08	1.23202e-07	1049.38	1052.64	1062.34	892.845	838.278	867.795	gene62	NC_010287.1	RefSeq	exon	69829	70674	.	+	.	Chromosome partitioning protein ParB
dppF	1602.42	2001.98	1202.86	-1.66524	0.0712862	-10.3208	5.677e-25	1.87283e-24	352.038	351.959	352.928	216.231	211.029	207.779	gene63	NC_010287.1	RefSeq	exon	70666	71496	.	-	.	ABC transporter ATP-binding protein
dppD	3531.56	4287.25	2775.86	-1.54462	0.0618365	-10.1438	3.53242e-24	1.14953e-23	632.655	657.965	656.478	408.844	441.395	410.449	gene64	NC_010287.1	RefSeq	exon	71489	72454	.	-	.	Oligopeptide ABC transporter ATP-binding protein
CTL0060	6811.63	8197.81	5425.45	-1.51103	0.065126	-9.14431	6.0009e-20	1.72481e-19	1706.47	1822.06	1799.67	1116.6	1267.01	1142.68	gene65	NC_010287.1	RefSeq	exon	72615	73289	.	+	.	Hypothetical protein
CTL0061	3868.64	3808.59	3928.69	1.03239	0.06063	0.758471	0.448169	0.481256	431.674	423.857	448.841	429.16	454.541	461.803	gene66	NC_010287.1	RefSeq	exon	73292	74572	.	+	.	Phosphate permease
pgk	10462	4974.15	15949.8	3.20729	0.0524124	32.0793	8.58287e-226	6.33812e-224	619.528	593.355	587.655	1848.81	1964.55	1960.16	gene67	NC_010287.1	RefSeq	exon	74711	75922	.	+	.	Phosphoglycerate kinase
CTL0063	310.305	168.66	451.95	2.69258	0.172509	8.28353	1.19576e-16	3.145e-16	27.9082	22.9755	25.4779	64.9239	59.9627	79.7357	gene68	NC_010287.1	RefSeq	exon	76182	77150	.	+	.	Putative T3SS effector
CTL0064	661.334	656.518	666.15	1.01172	0.130668	0.128684	0.897607	0.907056	85.4274	83.8788	71.3178	92.7485	78.6046	72.8012	gene69	NC_010287.1	RefSeq	exon	77201	78397	.	+	.	Hypothetical protein
CTL0065	1575.54	854.335	2296.75	2.69364	0.0808811	17.6748	6.55902e-70	5.67266e-69	107.877	101.673	108.358	272.728	279.763	302.154	gene70	NC_010287.1	RefSeq	exon	78483	79661	.	+	.	Hypothetical protein
nth	240.899	173.18	308.619	1.78216	0.181067	4.60398	4.14485e-06	6.95639e-06	32.7762	41.3198	45.3654	70.4704	67.0697	75.3479	gene71	NC_010287.1	RefSeq	exon	79658	80293	.	-	.	Endonuclease III
trmE	609.321	807.042	411.599	-1.96668	0.115509	-8.44754	2.97517e-17	7.9118e-17	86.1976	93.1273	85.8921	46.9706	47.2053	41.0872	gene72	NC_010287.1	RefSeq	exon	80300	81634	.	-	.	tRNA modification GTPase
psdD	482.77	412.529	553.012	1.34137	0.128761	3.29063	0.000999639	0.00142593	60.1641	66.8774	72.7203	84.4154	95.3266	88.0469	gene73	NC_010287.1	RefSeq	exon	81902	82807	.	+	.	PhosphatidylSerine decarboxylase
CTL0069	10220.8	6876.02	13565.5	1.97339	0.0630373	15.5571	1.42388e-54	9.5589e-54	735.9	750.273	788.819	1387.67	1576.29	1524.32	gene74	NC_010287.1	RefSeq	exon	82872	84197	.	+	.	Hypothetical protein
secA	142592	131274	153910	1.17245	0.0428751	5.35344	8.62957e-08	1.62439e-07	6670.69	6613.72	6506.74	7509.92	7751.17	7942.75	gene75	NC_010287.1	RefSeq	exon	84456	87365	.	+	.	Preprotein translocase subunit SecA
CTL0071	1630.4	940.52	2320.27	2.46956	0.108547	12.0156	2.94249e-33	1.28986e-32	248.087	256.795	276.603	543.185	714.795	669.949	gene76	NC_010287.1	RefSeq	exon	87459	87986	.	-	.	Hypothetical protein
engA	1358.78	1635.42	1082.15	-1.50971	0.0827815	-7.17876	7.03475e-13	1.5853e-12	162.46	158.847	165.787	107.891	100.7	113.716	gene77	NC_010287.1	RefSeq	exon	88063	89535	.	-	.	GTPase Der
pcnB	2085.67	2177.41	1993.92	-1.09122	0.068343	-1.84287	0.065348	0.0794102	257.253	256.964	260.538	224.934	244.162	240.369	gene78	NC_010287.1	RefSeq	exon	89651	90883	.	-	.	poly A polymerase
clpX	8452.98	9397.4	7508.57	-1.25169	0.0487813	-6.63941	3.14947e-11	6.74886e-11	1063.08	1115.17	1093.83	872.789	857.501	884.116	gene79	NC_010287.1	RefSeq	exon	90898	92157	.	-	.	ATP-dependent Clp protease proteolytic subunit
clpP	7762.72	8590.08	6935.37	-1.23897	0.0511793	-6.04026	1.53867e-09	3.09022e-09	2052.67	2124.18	1981.04	1659.18	1651.28	1661.22	gene80	NC_010287.1	RefSeq	exon	92167	92778	.	-	.	ATP-dependent Clp protease ATP-binding subunit
tig	7355.79	10762.2	3949.35	-2.72555	0.0505488	-28.6169	4.14423e-180	1.72976e-178	1157.53	1189.65	1205.57	434.544	443.144	426.041	gene81	NC_010287.1	RefSeq	exon	92945	94273	.	-	.	trigger factor
tRNA-Gly	41.5068	23.5575	59.456	2.53551	0.391259	3.43066	0.000602125	0.000874493	60.6434	43.6534	39.2465	111.363	121.903	129.019	gene82	NC_010287.1	RefSeq	exon	94310	94381	.	-	.	tRNA-Gly
CTL0077	36843.1	31486.3	42199.9	1.34023	0.0518899	8.14182	3.89389e-16	1.01031e-15	1298.54	1300.55	1356.7	1863.93	1711.67	1726.21	gene83	NC_010287.1	RefSeq	exon	94632	98123	.	+	.	helicase
mreB	12387.8	10279.5	14496.1	1.41013	0.06776	7.31743	2.52763e-13	5.77744e-13	1448.41	1394.29	1253.41	1916.62	1834.49	2025.2	gene84	NC_010287.1	RefSeq	exon	98128	99228	.	+	.	Rod shape-determining protein MreB
pckA	14891.1	12730.2	17052.1	1.33957	0.059408	7.09955	1.25159e-12	2.78777e-12	1094.71	1032.02	976.04	1371.87	1340.74	1443.54	gene85	NC_010287.1	RefSeq	exon	99225	101024	.	+	.	Phosphoenolpyruvate carboxykinase
CTL0080	1259.62	416.183	2103.05	5.0643	0.13992	16.7264	8.41872e-63	6.46558e-62	25.0643	24.5551	29.6285	108.418	160.074	131.963	gene86	NC_010287.1	RefSeq	exon	101136	103439	.	+	.	Putative T3SS effector
CTL0081	933.236	443.669	1422.8	3.21025	0.146233	11.5069	1.21753e-30	4.87011e-30	46.1092	55.6739	64.1553	146	197.09	189.058	gene87	NC_010287.1	RefSeq	exon	103466	104638	.	+	.	Type III secretion system effector protein
ompB	31769.2	13694.7	49843.7	3.64035	0.0723619	25.7605	2.45837e-146	6.94127e-145	1883.91	1859.05	2130.11	6659.95	7002.4	7713.39	gene88	NC_010287.1	RefSeq	exon	104704	105726	.	-	.	Outer membrane protein B
gpsA	1570.62	1766.27	1374.96	-1.28385	0.0776958	-4.63959	3.49104e-06	5.87964e-06	251.146	250.714	269.182	194.955	209.251	196.013	gene90	NC_010287.1	RefSeq	exon	105860	106864	.	-	.	glycerol-3-phosphate dehydrogenase
CTL0084	1010.69	899.139	1122.23	1.24868	0.0891452	3.59423	0.000325357	0.000483503	90.8107	97.1991	100.345	116.021	121.005	122.875	gene91	NC_010287.1	RefSeq	exon	106861	108228	.	-	.	UDP-N-acetylglucosamine pyrophosphorylase
CTL0085	96.5361	76.0593	117.013	1.53884	0.295399	2.1051	0.0352829	0.0438751	26.1687	30.0565	34.946	40.4444	62.3504	37.4668	gene92	NC_010287.1	RefSeq	exon	108240	108605	.	-	.	Hypothetical protein
fliI	483.581	301.58	665.581	2.21605	0.141174	8.13172	4.23234e-16	1.09516e-15	34.6457	30.8417	35.8988	63.9621	81.3808	78.4141	gene93	NC_010287.1	RefSeq	exon	108598	109902	.	-	.	Type III secretion system ATP synthase
CTL0087	545.925	180.931	910.92	5.0154	0.166306	13.9884	1.83407e-44	1.00612e-43	38.0964	55.8764	57.2232	278.039	262.14	221.035	gene94	NC_010287.1	RefSeq	exon	109976	110500	.	-	.	Hypothetical protein
fliF	782.152	361.045	1203.26	3.3341	0.154721	11.2286	2.95261e-29	1.1248e-28	39.3817	52.8185	65.4088	178.794	174.667	171.805	gene95	NC_010287.1	RefSeq	exon	110505	111509	.	-	.	Type III secretion system protein
CTL0089	280.288	332.309	228.267	-1.45535	0.172156	-3.14465	0.00166284	0.00232024	52.3463	68.1283	65.7195	39.9107	41.4751	46.5136	gene96	NC_010287.1	RefSeq	exon	111783	112565	.	-	.	Hypothetical protein
CTL0090	944.063	981.456	906.669	-1.08136	0.103261	-1.0928	0.274481	0.309275	122.557	127.143	123.099	110.183	105.78	128.428	gene97	NC_010287.1	RefSeq	exon	112562	113716	.	-	.	Aminotransferase
pgmA	1424.7	1233.88	1615.51	1.30838	0.118013	3.28595	0.00101639	0.00144767	223.58	272.561	298.758	384.92	320.664	335.173	gene98	NC_010287.1	RefSeq	exon	113671	114351	.	-	.	2,3-bisphosphoglycerate-dependent phosphoglycerate mutase
CTL0092	11397.6	14519.9	8275.24	-1.75473	0.075396	-10.7599	5.32361e-27	1.87892e-26	3132.44	3056.82	2585.05	1663.43	1617.83	1719.44	gene99	NC_010287.1	RefSeq	exon	114646	115371	.	+	.	RNA pseudouridine synthase
CTL0093	964.113	481.065	1447.16	3.01613	0.100667	15.8215	2.21232e-56	1.52793e-55	142.191	126.387	133.426	391.996	382.845	434.486	gene100	NC_010287.1	RefSeq	exon	115490	116014	.	+	.	Hypothetical protein
birA	938.291	508.338	1368.25	2.69476	0.0996289	14.3548	9.93879e-47	5.78257e-46	144.656	129.623	127.554	363.028	339.694	378.854	gene101	NC_010287.1	RefSeq	exon	116041	116595	.	+	.	biotin--protein ligase
CTL0095	880.303	847.759	912.847	1.07617	0.118922	0.89055	0.37317	0.410359	93.1582	119.855	113.239	111.633	113.947	125.721	gene102	NC_010287.1	RefSeq	exon	116602	117741	.	-	.	cell division protein
CTL0096	5501.75	5567.73	5435.76	-1.02421	0.0550293	-0.627095	0.530597	0.560366	393.951	416.383	423.337	394.987	403.211	406.233	gene103	NC_010287.1	RefSeq	exon	117833	119812	.	-	.	Metal transporting ATPase
CTL0097	3245.35	2861.38	3629.32	1.26839	0.0670088	5.11876	3.07558e-07	5.60258e-07	534.171	575.734	570.605	673.749	740.466	717.314	gene104	NC_010287.1	RefSeq	exon	119836	120582	.	-	.	Hypothetical protein
serS	4608.75	5528.43	3689.07	-1.49758	0.0562765	-10.353	4.05391e-25	1.3513e-24	632.454	614.336	637.767	411.185	411.231	435.133	gene105	NC_010287.1	RefSeq	exon	120619	121905	.	-	.	Serine--tRNA ligase
ribD	1578.15	1905.5	1250.8	-1.52339	0.137413	-4.41937	9.89895e-06	1.61615e-05	295.933	250.311	194.87	165.312	145.35	175.816	gene106	NC_010287.1	RefSeq	exon	121947	123074	.	+	.	Bifunctional diaminohydroxyphosphoribosylaminopyrimidine deaminase/5-amino-6-(5-phosphoribosylamino)uracil reductase
ribA	9736.08	11197.6	8274.6	-1.35319	0.0682223	-6.39624	1.59253e-10	3.31634e-10	1339.89	1338.02	1175.09	908.638	942.411	996.185	gene107	NC_010287.1	RefSeq	exon	123184	124458	.	+	.	Bifunctional 3,4-dihydroxy-2-butanone 4-phosphate synthase/GTP cyclohydrolase II
ribH	5016.78	5270.31	4763.25	-1.10638	0.0606566	-2.40454	0.0161928	0.0210638	1662.85	1646.67	1568.5	1472.54	1399.14	1537.03	gene108	NC_010287.1	RefSeq	exon	124427	124900	.	+	.	6,7-dimethyl-8-ribityllumazine synthase
CTL0102	25319.9	14372.4	36267.3	2.52385	0.058385	22.8762	8.01951e-116	1.28312e-114	1551.22	1526.61	1603.28	3658.23	4015.28	4138.78	gene109	NC_010287.1	RefSeq	exon	124951	126297	.	-	.	Hypothetical protein
ctrR2	33.6493	26.0613	41.2374	1.60146	0.525082	1.29387	0.195709	0.226909	36.9217	32.2103	41.8737	39.9209	34.0855	101.64	ctrR2	NC_010287.1	RefSeq	exon	126539	126641	.	-	0	ctrR2
CTL0103	26818.9	21155	32482.9	1.53537	0.0546304	11.3231	1.00849e-29	3.90383e-29	4476.09	4864.01	4595.47	6797.52	7335.27	7264.91	gene110	NC_010287.1	RefSeq	exon	126682	127347	.	+	.	Lipoprotein
dagA	12146.6	9576.91	14716.2	1.53691	0.0540643	11.4684	1.90077e-30	7.54023e-30	1023.63	1023.05	1024.65	1537.58	1514.81	1667.11	gene111	NC_010287.1	RefSeq	exon	127452	128819	.	+	.	Na+/alanine symporter
CTL0105	9289.54	7085.93	11493.1	1.62242	0.0680642	10.2572	1.09798e-24	3.60981e-24	2161.87	2271.52	2429.15	3561.79	3577.46	3991.57	gene112	NC_010287.1	RefSeq	exon	128877	129329	.	+	.	Hypothetical protein
CTL0106	633.921	523.324	744.519	1.42497	0.146403	3.48986	0.000483268	0.000709384	124.417	114.16	109.289	131.143	190.169	173.589	gene113	NC_010287.1	RefSeq	exon	129338	129997	.	-	.	Hypothetical protein
CTL0107	719.127	675.715	762.538	1.12932	0.0998109	1.75786	0.0787714	0.0951201	121.748	121.278	132.701	143.055	141.723	139.227	gene114	NC_010287.1	RefSeq	exon	129994	130782	.	-	.	Zn-dependent hydrolase
ftsK	4842	3373.24	6310.76	1.87264	0.0749981	12.0679	1.55986e-33	6.90075e-33	200.182	189.456	226.989	375.806	382.386	395.412	gene115	NC_010287.1	RefSeq	exon	130786	133185	.	-	.	DNA translocase FtsK
tRNA-His	64.506	72.0214	56.9907	-1.26215	0.314281	-1.06875	0.285184	0.320581	133.236	130.96	162.792	127.801	92.5146	117.562	gene116	NC_010287.1	RefSeq	exon	133365	133438	.	-	.	tRNA-His
16S_rRNA	0.199004	0.398008	0	-2.02351	4.06112	-0.250389	0.802286	0.821979	0	0.112654	0	0	0	0	gene117	NC_010287.1	RefSeq	exon	133971	135520	.	+	.	16S_rRNA
23S_rRNA	114.549	56.7067	172.391	3.01953	0.290658	5.48522	4.12956e-08	7.86583e-08	2.55375	3.68345	2.43724	6.73839	8.63013	11.0022	gene118	NC_010287.1	RefSeq	exon	135836	138703	.	+	.	23S_rRNA
5S_rRNA	0	0	0		NA	NA	NA	NA	0	0	0	0	0	0	gene119	NC_010287.1	RefSeq	exon	138824	138940	.	+	.	5S_rRNA
dmpP	5123.37	5638.87	4607.87	-1.22411	0.0676919	-4.30978	1.63414e-05	2.61899e-05	609.369	633.446	666.043	529.527	546.668	483.65	gene120	NC_010287.1	RefSeq	exon	139457	140752	.	-	.	Na(+)-translocating NADH-quinone reductase subunit F
ctrR14_n	30.023	37.5543	22.4917	-1.67857	0.480184	-1.55615	0.119673	0.141835	85.1647	131.975	166.017	90.8432	73.482	65.1524	ctrR14_n	NC_010287.1	RefSeq	exon	140845	140887	.	+	0	ctrR14_n
yajC	1933.03	1680.43	2185.62	1.29879	0.0766264	4.92219	8.55803e-07	1.50471e-06	707.512	756.912	672.49	954.664	892.967	931.714	gene121	NC_010287.1	RefSeq	exon	140895	141239	.	-	.	Preprotein translocase subunit YajC
CTL0111	1198.32	1102.72	1293.92	1.17145	0.0931374	2.45116	0.0142398	0.0186242	138.011	137.448	130.742	175.211	151.369	150.05	gene122	NC_010287.1	RefSeq	exon	141344	142534	.	-	.	23S rRNA (uracil-5-)-methyltransferase RumA
hctA	15651.4	1452.86	29850	20.5525	0.287683	15.1599	6.51739e-52	4.17113e-51	460.555	459.631	766.045	10998.7	13426.5	10219.7	gene123	NC_010287.1	RefSeq	exon	142722	143099	.	-	.	Histone H1-like protein
CTL0113	1440.76	1163.37	1718.16	1.47608	0.0903327	6.21894	5.00515e-10	1.02016e-09	63.4934	73.8342	69.3923	96.5926	100.674	108.035	gene124	NC_010287.1	RefSeq	exon	143495	145963	.	+	.	Hypothetical protein
hemG	819.309	812.687	825.932	1.01587	0.107361	0.211618	0.832405	0.845618	99.0916	93.8805	86.668	90.7832	103.672	89.7422	gene125	NC_010287.1	RefSeq	exon	145955	147229	.	-	.	Protoporphyrinogen oxidase
hemN	1533.43	1561.04	1505.82	-1.03607	0.0856245	-0.596996	0.55051	0.579485	165.247	164.447	168.748	163.696	145.517	171.596	gene126	NC_010287.1	RefSeq	exon	147226	148599	.	-	.	Coproporphyrinogen-III oxidase
hemE	1587.49	1512.82	1662.15	1.10019	0.0853372	1.61424	0.106474	0.127134	233.495	209.243	213.744	234.672	229.192	257.418	gene127	NC_010287.1	RefSeq	exon	148572	149582	.	-	.	Uroporphyrinogen decarboxylase
mfd	5761.27	7389.22	4133.32	-1.78634	0.0633366	-13.2153	7.16456e-40	3.62951e-39	336.56	331.2	332.792	173.231	187.893	198.557	gene128	NC_010287.1	RefSeq	exon	149595	152834	.	-	.	Transcription-repair coupling factor
alaS	11837.6	16098.7	7576.46	-2.12554	0.048698	-22.3383	1.56933e-110	2.39135e-109	900.567	893.201	893.757	438.018	417.944	408.854	gene129	NC_010287.1	RefSeq	exon	152810	155437	.	-	.	Alanine--tRNA ligase
16S_rRNA	0.338995	0.677991	0	-3.02181	4.01945	-0.396924	0.691424	0.716037	0	0	0.191901	0	0	0	gene130	NC_010287.1	RefSeq	exon	156015	157564	.	+	.	16S_rRNA
23S_rRNA	116.349	43.0913	189.606	4.38807	0.300087	7.10991	1.16123e-12	2.5925e-12	2.25909	2.46578	1.86682	6.37996	11.262	11.3621	gene131	NC_010287.1	RefSeq	exon	157880	160747	.	+	.	23S_rRNA
5S_rRNA	0	0	0		NA	NA	NA	NA	0	0	0	0	0	0	gene132	NC_010287.1	RefSeq	exon	160868	160984	.	+	.	5S_rRNA
tktB	8251.79	11237.8	5265.82	-2.13463	0.0541908	-20.1877	1.25512e-90	1.54476e-89	835.804	842.832	785.24	392.485	374.592	387.453	gene133	NC_010287.1	RefSeq	exon	161262	163262	.	+	.	Transketolase
amn	769.432	526.555	1012.31	1.92357	0.114056	8.27475	1.28728e-16	3.37647e-16	89.3664	85.9019	90.2599	183.852	148.503	178.127	gene134	NC_010287.1	RefSeq	exon	163259	164128	.	-	.	AMP nucleosidase
efp	7754.58	8150.13	7359.04	-1.10775	0.0800211	-1.84496	0.0650428	0.0791395	2265.92	2371.1	2021.48	2076.98	1814.9	2120.32	gene135	NC_010287.1	RefSeq	exon	164384	164920	.	+	.	Elongation factor P
CTL0122	627.829	611.09	644.567	1.05495	0.12055	0.640191	0.522049	0.553775	396.256	366.301	428.985	462.355	402.573	391.89	gene136	NC_010287.1	RefSeq	exon	164936	165160	.	-	.	Hypothetical protein
CTL0123	1406.33	1537.87	1274.79	-1.20689	0.0782741	-3.46601	0.000528238	0.000771855	246.688	258.52	267.634	219.722	210.126	210.788	gene137	NC_010287.1	RefSeq	exon	165207	166079	.	-	.	Hypothetical protein
groEL	1710.37	1293.03	2127.71	1.64828	0.0832827	8.65681	4.85135e-18	1.32686e-17	121.356	118.622	128.623	188.894	200.064	217.582	gene138	NC_010287.1	RefSeq	exon	166160	167698	.	-	.	Chaperonin GroEL
tRNA-Cys	122.961	84.8404	161.082	1.91094	0.24072	3.88121	0.00010394	0.000158384	182.509	157.398	184.334	306.941	291.743	396.662	gene139	NC_010287.1	RefSeq	exon	167776	167846	.	-	.	tRNA-Cys
murF	1779.3	2013.22	1545.39	-1.30337	0.0843999	-4.52902	5.92584e-06	9.84223e-06	209.66	221.978	221.162	177.785	151.019	172.298	gene140	NC_010287.1	RefSeq	exon	168146	169498	.	+	.	UDP-N-acetylmuramoyl-tripeptide--D-alanyl-D-alanine ligase
mraY	795.685	869.045	722.326	-1.20482	0.105574	-2.54621	0.01089	0.0144199	125.524	123.318	128.276	116.319	98.1012	99.0293	gene141	NC_010287.1	RefSeq	exon	169644	170654	.	+	.	Phospho-N-acetylmuramoyl-pentapeptide-transferase
murD	4515.11	3551.93	5478.3	1.5429	0.0726525	8.6115	7.21093e-18	1.96105e-17	402.169	423.693	419.779	588.839	636.492	695.88	gene142	NC_010287.1	RefSeq	exon	170666	171916	.	+	.	UDP-N-acetylmuramoylalanine--D-glutamate ligase
nlpD	4040.57	3291.83	4789.31	1.45429	0.0568645	9.50178	2.06331e-21	6.13243e-21	640.12	655.984	660.793	974.196	956.434	916.469	gene143	NC_010287.1	RefSeq	exon	171913	172650	.	+	.	Muramidase
ftsW	1434.6	1319.59	1549.61	1.17521	0.105339	2.21107	0.0270307	0.0340992	173.933	147.999	178.006	216.422	179.027	191.634	gene144	NC_010287.1	RefSeq	exon	172666	173823	.	+	.	Lipid II flippase FtsW
murG	729.543	755.54	703.546	-1.07231	0.12355	-0.815241	0.414934	0.450098	104.274	94.974	113.755	103.864	84.7036	102.895	gene145	NC_010287.1	RefSeq	exon	173732	174790	.	+	.	UDP-N-acetylglucosamine--N-acetylmuramyl-(pentapeptide) pyrophosphoryl-undecaprenol N-acetylglucosamine transferase
murC	6517.63	7859.49	5175.77	-1.51945	0.0651863	-9.25885	2.06651e-20	5.97546e-20	485.264	479.753	464.546	331.744	320.951	288.726	gene146	NC_010287.1	RefSeq	exon	174795	177206	.	+	.	Bifunctional UDP-N-acetylmuramate--L-alanine ligase/D-alanine--D-alanine ligase
CTL0132	2783.36	3330.55	2236.17	-1.4899	0.0649327	-8.85867	8.09761e-19	2.25325e-18	1140.21	1203.17	1135.61	785.167	750.226	800.444	gene147	NC_010287.1	RefSeq	exon	177243	177662	.	-	.	Hypothetical protein
CTL0133	363.68	330.734	396.627	1.20523	0.177889	1.51391	0.130049	0.153375	58.8181	47.8186	73.1639	65.4737	73.9576	76.1917	gene148	NC_010287.1	RefSeq	exon	177820	178626	.	-	.	Hypothetical protein
rbsV	269.651	152.692	386.611	2.53357	0.186324	7.19805	6.10786e-13	1.38618e-12	59.6389	62.9239	78.6047	192.01	173.432	143.908	gene149	NC_010287.1	RefSeq	exon	178780	179112	.	+	.	Anti-sigma F factor antagonist
miaA	1069.84	921.423	1218.26	1.32344	0.0958327	4.21873	2.45683e-05	3.86648e-05	129.526	134.983	131.81	160.644	172.098	191.251	gene150	NC_010287.1	RefSeq	exon	179116	180135	.	+	.	tRNA dimethylallyltransferase
CTL0136	2055.67	2045.8	2065.54	1.01115	0.0736034	0.217376	0.827915	0.841947	289.323	269.963	293.069	272.561	293.401	294.62	gene151	NC_010287.1	RefSeq	exon	180140	181192	.	-	.	Hypothetical protein
CTL0137	38904.1	49681.3	28126.8	-1.76636	0.0517241	-15.8684	1.04853e-56	7.45624e-56	4405.16	4405.81	4139.78	2479.2	2336.78	2516.03	gene152	NC_010287.1	RefSeq	exon	181282	182964	.	+	.	Hypothetical protein
CTL0138	5228.01	5732.08	4723.93	-1.21362	0.20205	-1.38242	0.166844	0.195568	2348.66	2188.25	2448.57	2312.91	2020.67	1423.3	gene153	NC_010287.1	RefSeq	exon	183418	183777	.	+	.	Ribosome silencing factor
fabF	37791.2	41115.6	34466.8	-1.19288	0.0528501	-4.81461	1.47488e-06	2.56037e-06	4900.93	4903.77	4545.48	3893.01	3969.42	4167.2	gene154	NC_010287.1	RefSeq	exon	183788	185044	.	+	.	3-oxoacyl-ACP synthase
CTL0140	12163.8	13331.1	10996.4	-1.21248	0.0445692	-6.23672	4.46828e-10	9.14615e-10	4219.57	4357.25	4334	3570.86	3567.77	3511.14	gene155	NC_010287.1	RefSeq	exon	185041	185493	.	+	.	Hhydrolase
ppa	1308.74	1441.1	1176.39	-1.22648	0.0903387	-3.2602	0.00111333	0.00157873	330.884	331.073	341.592	301.862	256.623	260.729	gene156	NC_010287.1	RefSeq	exon	185574	186203	.	-	.	Inorganic pyrophosphatase
ldh	13678.7	14806	12551.3	-1.17988	0.0481796	-4.9531	7.30407e-07	1.2961e-06	2077.15	2093.27	2069.42	1834.93	1714.77	1739.94	gene157	NC_010287.1	RefSeq	exon	186451	187491	.	+	.	Leucine dehydrogenase
cysQ	3472.24	3928.37	3016.12	-1.30292	0.0886393	-4.3067	1.65707e-05	2.65131e-05	585.708	600.797	488.374	430.565	404.135	451.235	gene158	NC_010287.1	RefSeq	exon	187457	188485	.	-	.	3'(2'),5'-bisphosphate nucleotidase
CTL0144	6009.05	6173.55	5844.56	-1.05646	0.0497834	-1.5917	0.111453	0.132748	1174.3	1208.66	1171.44	1107.29	1134.79	1122.9	gene159	NC_010287.1	RefSeq	exon	188783	189544	.	+	.	1-acyl-sn-glycerol-3-phosphate acyltransferase
aas	12197.8	12939.9	11455.6	-1.12928	0.055765	-3.14539	0.00165865	0.00231777	1177.15	1174.64	1165.55	996.627	1010.83	1106.42	gene160	NC_010287.1	RefSeq	exon	189552	191165	.	+	.	long chain fatty acid--[acyl-carrier-protein] ligase
bioF	2961.07	3447.1	2475.04	-1.39339	0.0646953	-7.39771	1.38556e-13	3.17454e-13	426.15	454.858	452.597	317.272	330.802	309.463	gene161	NC_010287.1	RefSeq	exon	191208	192341	.	+	.	8-amino-7-oxononanoate synthase
priA	887.33	831.85	942.81	1.1353	0.101911	1.79644	0.072424	0.087676	54.92	50.1378	56.2809	62.8048	56.1078	63.9472	gene162	NC_010287.1	RefSeq	exon	192260	194521	.	-	.	Primosomal protein N'
CTL0148	732.59	445.943	1019.24	2.28296	0.131516	9.0552	1.3632e-19	3.87181e-19	104.922	100.593	78.026	202.017	212.684	233.356	gene163	NC_010287.1	RefSeq	exon	194476	195165	.	-	.	Hypothetical protein
CTL0149	2118.5	1059.73	3177.27	3.00348	0.0930953	17.0431	3.93338e-65	3.1207e-64	295.926	297.196	346.121	863.073	934.797	1018.15	gene164	NC_010287.1	RefSeq	exon	195321	195815	.	+	.	Hypothetical protein
lysS	3947.24	5173.38	2721.09	-1.90105	0.0634973	-14.5959	2.98405e-48	1.81309e-47	501.569	480.602	453.414	245.905	257.37	251.812	gene165	NC_010287.1	RefSeq	exon	196047	197627	.	+	.	lysine--tRNA ligase
cysS	1295.57	1363.15	1228	-1.10972	0.0952281	-1.57719	0.114752	0.136339	140.566	122.253	137.475	125.089	124.782	110.736	gene166	NC_010287.1	RefSeq	exon	197624	199117	.	-	.	Cysteine--tRNA ligase
CTL0152	142047	58598	225495	3.8483	0.0829298	23.4442	1.51475e-121	2.6929e-120	7750.87	7851.63	8881.35	27379	33625.4	33213.8	gene167	NC_010287.1	RefSeq	exon	199370	200419	.	+	.	Protein disulfide isomerase
rnpA	1489.95	1931.68	1048.23	-1.84636	0.0920346	-9.6125	7.08055e-22	2.13082e-21	754.3	779.749	800.568	471.22	408.144	387.514	gene168	NC_010287.1	RefSeq	exon	200497	200859	.	-	.	Ribonuclease P protein component
rpmH	547.014	638.882	455.145	-1.40655	0.113459	-4.33774	1.43955e-05	2.31874e-05	647.09	702.883	681.111	496.103	493.548	457.309	gene169	NC_010287.1	RefSeq	exon	200872	201009	.	-	.	50S ribosomal protein L34
rpmJ	5457.6	6478.35	4436.85	-1.45962	0.0638579	-8.54389	1.29773e-17	3.4995e-17	6854.66	7087.04	6653.77	4390.44	4768.85	4945.99	gene170	NC_010287.1	RefSeq	exon	201486	201623	.	+	.	50S ribosomal protein L36
rpsN	6906.19	8195.17	5617.22	-1.4596	0.0642461	-8.49199	2.03122e-17	5.44683e-17	3909.26	4043.51	3796.83	2864.86	2505.18	2683.5	gene171	NC_010287.1	RefSeq	exon	201647	201952	.	+	.	30S ribosomal protein S14
CTL0156	1182.72	992.219	1373.22	1.38209	0.0990999	4.71088	2.46652e-06	4.21327e-06	291.257	287.886	289.729	446.066	397.681	358.766	gene172	NC_010287.1	RefSeq	exon	201986	202486	.	-	.	Hypothetical protein
CTL0157	227.922	201.008	254.835	1.27275	0.185997	1.87072	0.0613835	0.0749723	109.549	108.787	131.609	144.404	129.566	169.685	gene173	NC_010287.1	RefSeq	exon	202608	202859	.	-	.	Hypothetical protein
CTL0158	13338.8	8499.29	18178.4	2.13878	0.0624997	17.5487	6.08372e-69	5.12313e-68	2428.01	2558.88	2546.03	5413.1	4978.26	5720.17	gene174	NC_010287.1	RefSeq	exon	203139	203633	.	+	.	Hypothetical protein
uvrC	3100.93	2784.12	3417.73	1.22823	0.0792002	3.74474	0.000180577	0.000272142	226.978	223.285	251.719	276.368	311.231	274.139	gene175	NC_010287.1	RefSeq	exon	203679	205418	.	-	.	excinuclease ABC subunit C
mutS	10525.2	10255.6	10794.8	1.0527	0.0595184	1.24499	0.213135	0.24563	588.33	589.135	649.3	662.019	619.63	641.166	gene176	NC_010287.1	RefSeq	exon	205500	207962	.	-	.	DNA mismatch repair protein MutS
dnaG	1721.79	1399.44	2044.15	1.46122	0.0760589	7.19407	6.28872e-13	1.42051e-12	118.32	112.6	112.458	171.327	157.476	172.767	gene178	NC_010287.1	RefSeq	exon	208295	210082	.	+	.	DNA primase
CTL0163	118.313	104.61	132.016	1.25868	0.25532	1.29997	0.193611	0.224747	55.7528	50.929	52.673	72.814	78.6275	49.662	gene179	NC_010287.1	RefSeq	exon	210167	210454	.	+	.	Hypothetical protein
CTL0164	3098.58	4027.1	2170.06	-1.85384	0.0679741	-13.1008	3.25892e-39	1.62946e-38	1185.2	1154.33	1251.46	610.509	667.91	656.633	gene180	NC_010287.1	RefSeq	exon	210580	211071	.	+	.	Hypothetical protein
glyQ	13157.9	17937.8	8377.95	-2.14142	0.0462044	-23.7763	5.87857e-125	1.12868e-123	864.362	867.474	880.936	418.625	398.055	403.628	gene181	NC_010287.1	RefSeq	exon	211154	214165	.	-	.	Glycine--tRNA ligase
ctrR15_n	24.2153	13.7862	34.6444	2.54914	0.663817	2.0337	0.0419814	0.0519303	41.147	11.7717	15.0395	30.0304	92.7011	48.0455	ctrR15_n	NC_010287.1	RefSeq	exon	214311	214399	.	+	0	ctrR15_n
pgsA	3066.01	1883.74	4248.27	2.25753	0.0741319	15.8467	1.481e-56	1.03778e-55	435.962	437.538	483.535	955.718	1066.5	1038.2	gene182	NC_010287.1	RefSeq	exon	214619	215227	.	+	.	CDP-diacylglycerol--glycerol-3-phosphate 3-phosphatidyltransferase
glgA	8518.05	1300.67	15735.4	12.101	0.204181	17.6169	1.82604e-69	1.55133e-68	121.18	126.886	152.377	1250.29	1931.19	1663.03	gene183	NC_010287.1	RefSeq	exon	215234	216658	.	-	.	Glycogen synthase
tRNA-Gln	236.974	255.653	218.295	-1.17038	0.200801	-1.13038	0.258316	0.293819	516.447	586.896	454.433	402.619	382.776	544.746	gene184	NC_010287.1	RefSeq	exon	216887	216958	.	+	.	tRNA-Gln
ctrR16_n	2000.89	2597.76	1404.01	-1.85018	0.0730738	-12.1475	5.91506e-34	2.67852e-33	4567.08	4392.44	4140.33	2363.13	2310.27	2406.66	ctrR16_n	NC_010287.1	RefSeq	exon	217091	217177	.	+	0	ctrR16_n
rplY	4639.81	6593.66	2685.97	-2.45773	0.0722903	-17.946	5.15308e-72	4.53849e-71	1694.48	1748.17	1741.51	770.787	694.926	646.085	gene185	NC_010287.1	RefSeq	exon	217235	217792	.	+	.	50S ribosomal protein L25/general stress protein Ctc
pth	1622	2332.15	911.855	-2.55415	0.0789595	-17.1334	8.36266e-66	6.80352e-65	621.302	627.316	646.122	242.523	235.354	262.953	gene186	NC_010287.1	RefSeq	exon	217800	218339	.	+	.	peptidyl-tRNA hydrolase
rpsF	6612.28	9523.05	3701.52	-2.57423	0.0733286	-18.6031	3.03135e-77	3.09584e-76	3983.25	4305.34	4035.72	1601.07	1735.21	1454.06	gene187	NC_010287.1	RefSeq	exon	218477	218815	.	+	.	30S ribosomal protein S6
rpsR	4132.51	6050.15	2214.87	-2.73229	0.0680157	-21.3202	7.36805e-101	1.02512e-99	3492.6	3831.92	3465.38	1271.16	1375.78	1303.08	gene188	NC_010287.1	RefSeq	exon	218832	219077	.	+	.	30S ribosomal protein S18
rplI	7126.56	10431.5	3821.65	-2.73078	0.0616319	-23.5156	2.82168e-122	5.11097e-121	2884.62	3231.57	2964.15	1130.76	1087.38	1108.51	gene189	NC_010287.1	RefSeq	exon	219098	219601	.	+	.	50S ribosomal protein L9
ispE	1867.71	1111.8	2623.62	2.36422	0.0853183	14.5498	5.85608e-48	3.49182e-47	186.174	171.089	205.331	456.003	435.713	435.888	gene190	NC_010287.1	RefSeq	exon	219665	220531	.	+	.	4-diphosphocytidyl-2C-methyl-D-erythritol kinase
ctrR17_n	595.202	223.483	966.921	4.32586	0.166771	12.67	8.66985e-37	4.16153e-36	382	497.384	606.162	2457.76	2008.08	1961.53	ctrR17_n	NC_010287.1	RefSeq	exon	220669	220734	.	-	0	ctrR17_n
CTL0174	1485.39	685.607	2285.16	3.34366	0.088894	19.5899	1.88508e-85	2.12903e-84	74.2243	67.6257	80.4625	239.934	254.423	246.622	gene191	NC_010287.1	RefSeq	exon	220834	222186	.	-	.	Hypothetical protein
ptr	2685.02	3159.09	2210.95	-1.42816	0.0775341	-6.63133	3.32677e-11	7.09711e-11	157.48	149.86	175.402	115.865	110.852	111.14	gene192	NC_010287.1	RefSeq	exon	222365	225235	.	-	.	insulinase/protease
plsB	1563.6	1902.34	1224.86	-1.55486	0.0936019	-6.80312	1.02376e-11	2.22355e-11	278.887	266.539	287.503	192.871	185.526	157.898	gene193	NC_010287.1	RefSeq	exon	225287	226288	.	-	.	glycerol-3-phosphate acyltransferase
cafE	8380.12	9980.63	6779.61	-1.47241	0.0522299	-10.687	1.17136e-26	4.07429e-26	934.419	943.016	967.718	649.106	665.092	618.447	gene194	NC_010287.1	RefSeq	exon	226301	227839	.	-	.	Ribonuclease E
CTL0178a	24.3696	23.8741	24.865	1.02961	0.611678	0.0688313	0.945124	0.951068	14.5478	19.2649	15.3611	19.3045	26.3723	5.53803	gene195	NC_010287.1	RefSeq	exon	228109	228321	.	-	.	Hypothetical protein
CTL0178	473.214	611.363	335.065	-1.82191	0.127111	-6.80864	9.85285e-12	2.14971e-11	220.6	194.148	197.619	113.123	105.004	117.489	gene196	NC_010287.1	RefSeq	exon	228286	228723	.	+	.	Hypothetical protein
CTL0179	1844.75	2349.24	1340.27	-1.753	0.0757479	-10.6911	1.12058e-26	3.91185e-26	1036.77	1099.48	1015.6	571.509	623.786	602.877	gene197	NC_010287.1	RefSeq	exon	228663	228989	.	+	.	Hypothetical protein
rpmF	845.132	1102.4	587.866	-1.8761	0.102429	-8.86205	7.85565e-19	2.19227e-18	867.005	964.741	855.161	452.303	496.389	484.128	gene198	NC_010287.1	RefSeq	exon	228973	229152	.	+	.	50S ribosomal protein L32
plsX	1479.22	1912.67	1045.76	-1.83069	0.0886217	-9.84394	7.28003e-23	2.28393e-22	269.159	290.661	308.84	168.773	152.462	153.708	gene199	NC_010287.1	RefSeq	exon	229174	230139	.	+	.	Phosphate acyltransferase
pmpD	66164.4	85601.6	46727.3	-1.83201	0.0723306	-12.0755	1.42355e-33	6.3563e-33	2836.55	2806.38	2533.64	1599.57	1344.74	1519.03	gene200	NC_010287.1	RefSeq	exon	230359	234951	.	+	.	Outer membrane protein PmpD
CTL0184	1338.84	1292.23	1385.45	1.07352	0.0884663	1.15699	0.247275	0.2826	237.761	239.078	236.274	234.815	251.718	278.022	gene201	NC_010287.1	RefSeq	exon	235152	235946	.	+	.	Inclusion membrane protein
CTL0185	292.508	148.242	436.775	2.96127	0.202057	7.75138	9.09028e-15	2.22053e-14	68.0771	63.443	85.2682	169.956	260.385	208.396	gene202	NC_010287.1	RefSeq	exon	236030	236329	.	-	.	Putative membrane protein
CTL0186	205.41	88.6057	322.215	3.60449	0.223965	8.25931	1.46516e-16	3.83256e-16	27.937	44.7357	34.4154	114.407	149.911	125.109	gene203	NC_010287.1	RefSeq	exon	236350	236712	.	-	.	Putative membrane protein
glmM	6269.48	4549.19	7989.76	1.75559	0.068919	11.7813	4.87468e-32	2.07986e-31	490.569	509.956	448.871	852.231	801.469	891.875	gene204	NC_010287.1	RefSeq	exon	236957	238333	.	+	.	Phosphoglucosamine mutase
glmS	19366.8	18359.3	20374.3	1.10958	0.0464793	3.22747	0.00124892	0.00176318	1492.03	1506.46	1424.68	1664.61	1610.71	1633.29	gene205	NC_010287.1	RefSeq	exon	238344	240164	.	+	.	Glutamine--fructose-6-phosphate aminotransferase
tyrP	7091.51	8789.03	5393.99	-1.62999	0.0524743	-13.4326	3.89702e-41	2.05557e-40	1079.61	1062.12	1079.58	686.854	651.421	638.704	gene206	NC_010287.1	RefSeq	exon	240267	241463	.	+	.	Tyrosine-specific transport protein
CTL0190	6552.29	6192.19	6912.39	1.11578	0.0607371	2.60221	0.00926253	0.01235	780.923	786.566	707.745	867.311	834.038	838.515	gene207	NC_010287.1	RefSeq	exon	241646	242839	.	+	.	Tyrosine-specific transport protein
CTL0191	19929.4	10762	29096.9	2.70387	0.055865	25.6873	1.61879e-145	4.44012e-144	2179.33	2216.77	2188.96	5582.82	5929.2	6291.82	gene208	NC_010287.1	RefSeq	exon	242881	243597	.	+	.	Hypothetical protein
ftsY	4642.09	6127.6	3156.59	-1.94189	0.060431	-15.8439	1.54817e-56	1.07699e-55	1050.69	1093.33	1000.19	545.601	525.184	548.928	gene209	NC_010287.1	RefSeq	exon	243695	244549	.	-	.	Signal recognition particle receptor FtsY
sucC	4579.94	965.655	8194.23	8.5103	0.0886207	34.8588	3.13223e-266	3.75868e-264	116.707	108.438	139.757	990.952	1037.52	1067.97	gene210	NC_010287.1	RefSeq	exon	244619	245779	.	+	.	Succinyl-CoA ligase subunit beta
sucD	3375.85	915.752	5835.96	6.38257	0.100294	26.663	1.26386e-156	4.04434e-155	143.1	145.412	170.115	844.196	1017.97	1060.6	gene211	NC_010287.1	RefSeq	exon	245794	246669	.	+	.	Succinyl-CoA ligase subunit alpha
htrA	30914.3	25360.9	36467.6	1.43794	0.0557142	9.40513	5.19673e-21	1.53033e-20	2562.53	2523.13	2361.66	3551.08	3416.46	3741.33	gene212	NC_010287.1	RefSeq	exon	246808	248301	.	+	.	Serine protease
CTL0196	10829.2	12720.3	8938.09	-1.42356	0.0655945	-7.76754	8.0027e-15	1.96486e-14	659.656	650.518	597.742	477.045	420.517	443.056	gene213	NC_010287.1	RefSeq	exon	248502	251426	.	+	.	Zn-dependent peptidase
rmuC	2507.15	2839.41	2174.88	-1.3052	0.0670175	-5.73396	9.81108e-09	1.9261e-08	314.388	321.621	334.165	240.498	258.936	243.683	gene214	NC_010287.1	RefSeq	exon	251440	252723	.	-	.	DNA recombination protein
pssA	2282.83	2464.38	2101.29	-1.17264	0.0689738	-3.33113	0.000864949	0.00124118	449.757	459.794	455.56	392.495	366.374	405.116	gene215	NC_010287.1	RefSeq	exon	252727	253518	.	-	.	CDP-diacylglycerol--serine O-phosphatidyltransferase
nrdA	17904.6	12642	23167.3	1.8325	0.0435349	20.0716	1.30823e-89	1.56988e-88	594.936	592.792	576.351	1074.78	1063.68	1094.34	gene216	NC_010287.1	RefSeq	exon	254153	257296	.	+	.	Ribonucleoside-diphosphate reductase subunit alpha
nrdB	9425.66	7438.73	11412.6	1.5345	0.0530869	11.6368	2.67734e-31	1.0984e-30	1048.45	1006.17	1080.35	1655.6	1586.27	1567.84	gene217	NC_010287.1	RefSeq	exon	257334	258374	.	+	.	Ribonucleoside-diphosphate reductase subunit beta
trmB	390.092	394.097	386.087	-1.01926	0.148167	-0.185763	0.85263	0.863423	80.7536	85.496	89.8952	72.1858	95.9621	82.7905	gene218	NC_010287.1	RefSeq	exon	258634	259308	.	+	.	tRNA (guanine-N(7)-)-methyltransferase
tRNA-Val	0.298506	0.597012	0	-2.82155	4.02728	-0.371588	0.7102	0.734689	0	3.53947	0	0	0	0	gene219	NC_010287.1	RefSeq	exon	259299	259372	.	-	.	tRNA-Val
CTL0202	175.649	151.657	199.64	1.31964	0.190055	2.10543	0.0352536	0.0438751	36.356	34.9227	42.4562	51.3102	49.5114	48.898	gene220	NC_010287.1	RefSeq	exon	259424	260008	.	+	.	rRNA methylase
murB	704.742	564.626	844.858	1.49428	0.121073	4.78597	1.70166e-06	2.93285e-06	95.1858	98.9677	88.623	132.602	160.912	129.608	gene221	NC_010287.1	RefSeq	exon	260005	260880	.	-	.	UDP-N-acetylenolpyruvoylglucosamine reductase
nusB	4111.22	4796.47	3425.98	-1.39974	0.0602533	-8.05202	8.14392e-16	2.07378e-15	1361.27	1428.42	1360.81	953.349	980.534	1030.7	gene222	NC_010287.1	RefSeq	exon	261013	261519	.	-	.	Transcription termination factor NusB
infC	6154.41	8175.23	4133.6	-1.97807	0.0576905	-17.0581	3.04193e-65	2.43355e-64	2185.3	2189.21	2018.77	1060.58	1100.18	1071.84	gene223	NC_010287.1	RefSeq	exon	261951	262511	.	+	.	Translation initiation factor IF-3
rpmI	1321.15	1765.98	876.313	-2.01287	0.0874815	-11.5368	8.60673e-31	3.4571e-30	1354.73	1435.4	1375.29	630.041	716.318	720.603	gene224	NC_010287.1	RefSeq	exon	262498	262683	.	+	.	50S ribosomal protein L35
rplT	3419.35	4520.25	2318.44	-1.94969	0.0599304	-16.0728	3.96067e-58	2.90248e-57	1779.55	1827.11	1724.31	900.849	900.353	933.058	gene225	NC_010287.1	RefSeq	exon	262702	263073	.	+	.	50S ribosomal protein L20
pheS	8869.57	8315.99	9423.14	1.13327	0.0537222	3.35963	0.000780465	0.00112499	1160.06	1207.28	1178.23	1294.29	1319.88	1403.43	gene226	NC_010287.1	RefSeq	exon	263080	264108	.	+	.	Phenylalanine--tRNA ligase subunit alpha
tRNA-Ser	223.206	104.678	341.734	3.27934	0.221818	7.72437	1.1241e-14	2.71141e-14	145.82	170.505	223.96	536.959	512.165	714.699	gene227	NC_010287.1	RefSeq	exon	264109	264193	.	+	.	tRNA-Ser
CTL0209	517.64	394.18	641.101	1.63126	0.135955	5.1928	2.07152e-07	3.83171e-07	28.7826	25.9668	32.7237	49.8122	42.7086	49.7467	gene228	NC_010287.1	RefSeq	exon	264419	266395	.	+	.	Putative inclusion membrane protein
CTL0210	565.371	599.768	530.974	-1.12996	0.136421	-1.29211	0.196317	0.22734	76.7571	80.6458	81.5886	64.7962	83.7046	63.0781	gene229	NC_010287.1	RefSeq	exon	266392	267492	.	-	.	Hypothetical protein
CTL0211	1037.17	1080.94	993.4	-1.0887	0.139467	-0.87912	0.379336	0.415237	141.907	133.707	169.671	154.629	144.388	110.207	gene230	NC_010287.1	RefSeq	exon	267495	268559	.	-	.	Hypothetical protein
tilS	2004.88	2432.41	1577.35	-1.54252	0.0699819	-8.93502	4.07094e-19	1.14272e-18	374.286	363.688	366.729	238.581	249.137	228.655	gene231	NC_010287.1	RefSeq	exon	268657	269622	.	+	.	tRNA(Ile)-lysidine synthase
ftsH	35135.4	35755.7	34515.1	-1.03589	0.0563743	-0.902318	0.366888	0.404842	1947.9	1919.32	1853.68	1719.57	1933.25	1869.58	gene232	NC_010287.1	RefSeq	exon	269783	272524	.	+	.	ATP-dependent zinc metalloprotease FtsH
pnp	66563.7	77453.2	55674.1	-1.39115	0.0431325	-11.0422	2.39217e-28	8.97066e-28	5316.25	5488.71	5469.08	3807.3	3892.66	3997.96	gene233	NC_010287.1	RefSeq	exon	272739	274826	.	-	.	Polyribonucleotide nucleotidyltransferase
rpsO	5213.51	6167.91	4259.12	-1.44848	0.0787011	-6.79202	1.10577e-11	2.39626e-11	3321.96	3183.14	3517.04	2379.54	2478.37	2062.66	gene234	NC_010287.1	RefSeq	exon	274855	275124	.	-	.	30S ribosomal protein S15
CTL0216	315.638	238.729	392.547	1.65149	0.150589	4.80623	1.538e-06	2.66513e-06	77.5816	63.3507	71.9436	111.989	116.67	121.377	gene235	NC_010287.1	RefSeq	exon	275350	275841	.	+	.	Nucleoside deaminase
CTL0217	176.732	142.424	211.039	1.48867	0.219295	2.6176	0.00885503	0.0118231	65.6287	71.9734	86.3557	95.0589	102.556	134.238	gene236	NC_010287.1	RefSeq	exon	275813	276091	.	+	.	Hypothetical protein
CTL0218	810.15	840.81	779.489	-1.07894	0.133324	-0.822136	0.410999	0.446334	182.605	153.933	186.696	190.428	147.404	147.241	gene237	NC_010287.1	RefSeq	exon	276063	276767	.	-	.	Hypothetical protein
CTL0219	228.735	201.164	256.306	1.27057	0.198286	1.7423	0.0814563	0.0982388	55.0913	60.2232	54.7326	85.5645	55.8077	75.2876	gene238	NC_010287.1	RefSeq	exon	276902	277420	.	-	.	Putative T3SS effector
CTL0220	248.216	225.582	270.849	1.20454	0.184786	1.45293	0.146243	0.172261	55.5618	63.3707	76.2685	69.7473	78.2488	86.3761	gene239	NC_010287.1	RefSeq	exon	277433	277939	.	-	.	T3SS secreted protein
CTL0221	590.346	658.288	522.404	-1.26144	0.119297	-2.8087	0.00497414	0.0067067	184.571	205.171	211.931	170.899	145.918	160.659	gene240	NC_010287.1	RefSeq	exon	277967	278446	.	-	.	T3SS secreted protein
CTL0222	6809.18	4877.84	8740.53	1.79184	0.0829996	10.1379	3.75249e-24	1.21702e-23	3941.54	3951.91	3429.3	6250.45	6560.01	7478.61	gene241	NC_010287.1	RefSeq	exon	278763	278951	.	+	.	Hypothetical protein
CTL0223	3521.88	2211.61	4832.14	2.1866	0.0790082	14.2857	2.68584e-46	1.55326e-45	255.448	262.279	278.887	531.705	575.19	633.624	gene242	NC_010287.1	RefSeq	exon	278970	280187	.	+	.	Hypothetical protein
map	1035.09	1259.98	810.199	-1.5553	0.113659	-5.60619	2.06826e-08	3.99503e-08	217.866	203.317	209.843	127.909	157.505	120.35	gene243	NC_010287.1	RefSeq	exon	280144	281019	.	-	.	Methionine aminopeptidase
CTL0225	693.314	934.469	452.159	-2.0695	0.129497	-8.10279	5.37127e-16	1.37504e-15	198.988	205.62	233.973	105.999	114.566	88.4241	gene244	NC_010287.1	RefSeq	exon	281052	281693	.	-	.	Hypothetical protein
CTL0226	2063.69	2187.36	1940.02	-1.12599	0.0771279	-2.21968	0.0264408	0.0334429	551.425	491.247	556.722	471.149	465.475	481.916	gene245	NC_010287.1	RefSeq	exon	281710	282309	.	-	.	Hypothetical protein
CTL0227	2179.59	2825.19	1533.98	-1.84268	0.0779533	-11.3119	1.14533e-29	4.41573e-29	238.33	220.783	241.151	133.577	128.432	118.21	gene246	NC_010287.1	RefSeq	exon	282504	284273	.	-	.	ABC transporter permease/substrate-binding protein
CTL0231	2268.35	2535.99	2000.72	-1.26632	0.0702731	-4.84738	1.25105e-06	2.17573e-06	214.167	208.43	230.33	169.879	170.699	174.535	gene248	NC_010287.1	RefSeq	exon	285800	287503	.	-	.	Sulfate transporter
CTL0232	3043.36	3126.68	2960.05	-1.05582	0.0709649	-1.10425	0.269485	0.304718	387.614	353.227	342.675	329.662	350.665	345.448	gene249	NC_010287.1	RefSeq	exon	288258	289523	.	+	.	Na(+)/H(+) antiporter
cpa	9330.8	12675.9	5985.74	-2.11777	0.0595358	-18.1831	7.02217e-74	6.482e-73	1049.19	1022.35	1007.71	470.495	519.429	464.15	gene250	NC_010287.1	RefSeq	exon	289633	291438	.	+	.	Hypothetical protein
ispH	9693.65	11052.6	8334.68	-1.32617	0.0502859	-8.0989	5.54591e-16	1.41598e-15	1747.35	1804.15	1696.32	1290.96	1322.25	1344.13	gene251	NC_010287.1	RefSeq	exon	291533	292456	.	+	.	4-hydroxy-3-methylbut-2-enyl diphosphate reductase
copD2	1711.85	2019.53	1404.18	-1.43727	0.083897	-6.23784	4.43667e-10	9.10087e-10	203.1	196.647	198.098	140.946	125.792	148.943	gene252	NC_010287.1	RefSeq	exon	292508	293989	.	-	.	Type III secretion system translocator CopD
copB2	618.287	843.219	393.354	-2.14174	0.116816	-9.4061	5.14886e-21	1.52089e-20	73.9898	84.5516	84.6776	35.955	37.8549	39.6496	gene253	NC_010287.1	RefSeq	exon	294001	295521	.	-	.	Type III secretion system translocator CopB
lcrH	277.315	362.25	192.379	-1.87818	0.160727	-5.65763	1.53481e-08	2.9706e-08	92.9558	80.5797	92.672	48.2126	43.5176	49.644	gene254	NC_010287.1	RefSeq	exon	295549	296145	.	-	.	Type III secretion chaperone
CTL0238	3766.59	5296.02	2237.15	-2.36546	0.060073	-20.6769	5.59773e-95	7.1651e-94	525.293	528.059	550.144	221.058	221.939	234.353	gene255	NC_010287.1	RefSeq	exon	296067	297515	.	-	.	Type III secretion low calcium response chaperone
tRNA-Leu	681.535	570.567	792.504	1.3867	0.115772	4.07396	4.62213e-05	7.22678e-05	985.945	1125.41	941.312	1343.87	1389.34	1506.87	gene256	NC_010287.1	RefSeq	exon	297883	297964	.	+	.	tRNA-Leu
CTL0238b	2910.24	2951.94	2868.55	-1.02863	0.071667	-0.568264	0.569856	0.598535	1402.05	1449.41	1380.8	1306.12	1326.31	1480.28	gene257	NC_010287.1	RefSeq	exon	298073	298378	.	+	.	Hypothetical protein
xerD	2361.53	2301.19	2421.87	1.05356	0.0707312	1.06424	0.287218	0.322114	364.212	361.99	391.82	383.408	382.573	410.672	gene258	NC_010287.1	RefSeq	exon	298375	299277	.	-	.	Site-specific tyrosine recombinase XerD
CTL0244	1219.59	1507.14	932.037	-1.61714	0.10744	-6.45425	1.08755e-10	2.28457e-10	233.753	233.436	200.702	124.809	153.731	134.492	gene259	NC_010287.1	RefSeq	exon	299525	300514	.	+	.	Hypothetical protein
glgB	7939.78	8936.42	6943.14	-1.28684	0.0580708	-6.26529	3.72121e-10	7.6496e-10	617.335	589.055	562.024	448.742	449.422	475.804	gene260	NC_010287.1	RefSeq	exon	300529	302745	.	+	.	1,4-alpha-glucan branching protein
CTL0246	357.5	414.61	300.39	-1.37423	0.166843	-2.74883	0.00598093	0.00804158	57.9968	54.8664	65.4676	34.467	48.1876	46.548	gene261	NC_010287.1	RefSeq	exon	302756	303775	.	-	.	Deubiquitinase
CTL0247	744.51	689.06	799.961	1.16267	0.102403	2.12338	0.0337223	0.0421529	82.1037	78.9092	89.6535	99.2162	93.738	98.0556	gene262	NC_010287.1	RefSeq	exon	303998	305203	.	-	.	Deubiquitinase
pmpE	11218	3541.94	18894	5.33767	0.0887291	27.2313	2.76586e-163	9.83418e-162	163.498	165.425	207.279	903.67	1007.21	949.42	gene263	NC_010287.1	RefSeq	exon	305380	308277	.	-	.	Outer membrane protein PmpE
pmpF	20813.9	5286.06	36341.7	6.87736	0.0835746	33.2859	6.17948e-243	6.59145e-241	225.795	237.523	285.018	1607.26	1787.8	1749.75	gene264	NC_010287.1	RefSeq	exon	308280	311378	.	-	.	Outer membrane protein PmpF
pmpG	72060.6	18728.9	125392	6.69618	0.05687	48.2388	0	0	877.075	864.019	962.666	5820.65	6050.05	6231.28	gene265	NC_010287.1	RefSeq	exon	311543	314581	.	+	.	Outer membrane protein PmpG
pmpH	42846.1	12488	73204.1	5.8633	0.0602273	42.3681	0	0	592.304	578.057	643.189	3353.45	3571.65	3705.83	gene266	NC_010287.1	RefSeq	exon	314612	317632	.	+	.	Outer membrane protein PmpH
CTL0252	869.787	408.946	1330.63	3.25956	0.131254	12.9877	1.43766e-38	7.04161e-38	111.358	95.4964	93.6685	273.09	364.901	339.852	gene267	NC_010287.1	RefSeq	exon	318047	318643	.	+	.	Hypothetical protein
pmpI	46871.4	44219	49523.8	1.12002	0.0493235	3.31546	0.000914929	0.00130704	2397.91	2437.8	2521.03	2726.19	2649.15	2863.95	gene268	NC_010287.1	RefSeq	exon	318738	321374	.	-	.	Outer membrane protein PmpI
CTL0255	6053.58	923.219	11183.9	12.116	0.270275	13.3155	1.88186e-40	9.6609e-40	76.343	73.4205	78.6818	585.701	1155.12	1026.58	gene269	NC_010287.1	RefSeq	exon	321649	323421	.	+	.	T3SS effector
CTL0256	27644	6079.17	49208.8	8.09534	0.0798838	37.7685	0	0	3152.86	3246.02	3370.52	22948.8	29015	27116.2	gene270	NC_010287.1	RefSeq	exon	323566	323838	.	-	.	Hypothetical protein
gatC	1251.24	1605.66	896.816	-1.79249	0.0858098	-9.81204	9.99323e-23	3.11477e-22	792.568	755.795	776.504	454.61	441.458	402.446	gene271	NC_010287.1	RefSeq	exon	324039	324341	.	+	.	Aspartyl/glutamyl-tRNA amidotransferase subunit C
gatA	7527.82	9606.55	5449.08	-1.76366	0.0520309	-15.7325	9.05446e-56	6.20877e-55	968.768	964.871	921.764	555.768	532.33	531.56	gene272	NC_010287.1	RefSeq	exon	324353	325828	.	+	.	Aspartyl/glutamyl-tRNA amidotransferase subunit A
gatB	14512.8	17617.9	11407.7	-1.54427	0.0576011	-10.8838	1.37626e-27	5.00458e-27	1821.54	1788.27	1658.97	1115.97	1106.25	1189.35	gene273	NC_010287.1	RefSeq	exon	325830	327296	.	+	.	Aspartyl/glutamyl-tRNA amidotransferase subunit B
CTL0260	1574.86	1372.72	1777.01	1.29474	0.146149	2.5499	0.0107755	0.0142879	180.318	197.4	173.783	178.481	294.014	241.429	gene274	NC_010287.1	RefSeq	exon	327395	328486	.	-	.	Inclusion membrane protein
CTL0261	139.548	113.958	165.137	1.459	0.223235	2.44128	0.0146354	0.0191156	32.3706	24.8135	30.5275	40.0364	39.7276	47.3393	gene275	NC_010287.1	RefSeq	exon	328614	329183	.	-	.	Hypothetical protein
CTL0262	764.604	828.374	700.835	-1.18298	0.104305	-2.32423	0.020113	0.0258135	117.448	134.587	130.114	109.174	102.814	111.324	gene276	NC_010287.1	RefSeq	exon	329497	330447	.	+	.	Hypothetical protein
rnhC	445.237	399.69	490.784	1.23032	0.127327	2.34852	0.0188484	0.0242267	62.5477	63.6189	68.0209	72.4013	84.5627	81.4813	gene277	NC_010287.1	RefSeq	exon	330463	331365	.	-	.	Ribonuclease HIII
CTL0264	975.988	681.252	1270.72	1.86233	0.0896599	10.0057	1.43861e-23	4.61893e-23	221.707	242.923	227.217	421.655	440.476	428.356	gene278	NC_010287.1	RefSeq	exon	331621	332052	.	+	.	DNA-binding protein
htrB	823.533	885.593	761.472	-1.16257	0.0980579	-2.21626	0.0266738	0.0336932	95.238	89.732	99.0404	83.2589	83.664	77.282	gene279	NC_010287.1	RefSeq	exon	332039	333406	.	-	.	Lipid A biosynthesis lauroyl acyltransferase
CTL0266	3738.43	4104.99	3371.87	-1.21756	0.0630076	-4.50727	6.56682e-06	1.0888e-05	488.995	459.108	484.624	406.605	396.048	374.197	gene280	NC_010287.1	RefSeq	exon	333538	334794	.	-	.	Hypothetical protein
CTL0267	3959.46	4000.25	3918.67	-1.02043	0.069888	-0.417519	0.676299	0.701889	747.653	683.519	776.356	737.547	737.049	687.915	gene281	NC_010287.1	RefSeq	exon	334791	335585	.	-	.	Integral membrane protein
cydA	17023.5	9890	24156.9	2.44276	0.0596875	21.5876	2.34836e-103	3.46835e-102	1064.51	1041.63	1129.46	2757.64	2673.03	2472.46	gene282	NC_010287.1	RefSeq	exon	335860	337200	.	+	.	Cyto chrome d ubiquinol oxidase subunit I
cydB	11620.6	6830.53	16410.6	2.403	0.0606002	20.8718	9.66237e-97	1.28832e-95	940.189	897.896	983.649	2391.8	2226.16	2161.35	gene283	NC_010287.1	RefSeq	exon	337212	338273	.	+	.	Cyto chrome d ubiquinol oxidase subunit II
CTL0270	1455.09	1209.19	1700.99	1.40701	0.0978339	5.03545	4.7673e-07	8.55441e-07	119.479	135.342	151.687	189.996	193.834	188.013	gene284	NC_010287.1	RefSeq	exon	338371	339675	.	-	.	Ribonuclease
CTL0271	19993.5	16109.1	23877.9	1.482	0.0511379	11.0983	1.27806e-28	4.81152e-28	3135.78	3379.34	3179.5	4825.08	4649.05	4895.79	gene285	NC_010287.1	RefSeq	exon	339884	340612	.	+	.	Hypothetical protein
CTL0272	49200	39439.2	58960.8	1.49502	0.0458969	12.6406	1.26077e-36	5.99179e-36	4296.01	4385.06	4608.26	6614.8	6694.13	6558.36	gene286	NC_010287.1	RefSeq	exon	340798	342099	.	+	.	Hypothetical protein
CTL0273	1762.47	1986.42	1538.53	-1.29104	0.0738117	-4.99295	5.94636e-07	1.06106e-06	597.866	633.251	607.445	452.39	490.698	480.924	gene287	NC_010287.1	RefSeq	exon	342161	342634	.	-	.	Hypothetical protein
tmRNA	653.392	582.689	724.096	1.24648	0.198945	1.59771	0.110107	0.131308	718.331	675.438	930.199	727.05	863.34	1297.56	tmRNA	NC_010287.1	RefSeq	exon	342804	342913	.	-	0	tmRNA
ctrR3	297360	162390	432329	2.6623	0.0613592	23.023	2.7411e-117	4.46009e-116	55809.2	56989.8	56828.7	143753	143224	164621	ctrR3	NC_010287.1	RefSeq	exon	342911	343330	.	-	0	ctrR3
ileS	8283.68	9988.29	6579.08	-1.51856	0.0518276	-11.6291	2.93159e-31	1.19758e-30	475.7	470.155	462.712	321.507	298.21	308.076	gene288	NC_010287.1	RefSeq	exon	343680	346790	.	+	.	Isoleucine--tRNA ligase
lepB	3313.68	4001.81	2625.55	-1.52468	0.0704126	-8.64203	5.5225e-18	1.50614e-17	297.672	302.497	330.234	213.328	202.611	194.49	gene289	NC_010287.1	RefSeq	exon	346848	348734	.	-	.	Signal peptidase I
CTL0276	621.753	520.553	722.953	1.3881	0.14527	3.25675	0.00112696	0.00159569	92.9529	99.8631	114.141	145.352	163.036	117.92	gene290	NC_010287.1	RefSeq	exon	348920	349663	.	-	.	Hypothetical protein
rpmE2	12920.4	14577.9	11262.9	-1.2943	0.0668367	-5.56845	2.57009e-08	4.91491e-08	6144.39	6282.09	7131.91	5212.74	4998.88	4899.22	gene291	NC_010287.1	RefSeq	exon	349739	350065	.	+	.	50S ribosomal protein L31 type B
prfA	6828.69	7503.77	6153.61	-1.21938	0.0703463	-4.06769	4.74818e-05	7.39977e-05	1053.24	1029.9	965.051	851.115	762.138	886.476	gene292	NC_010287.1	RefSeq	exon	350253	351332	.	+	.	Peptide chain Release factor 1
CTL0279	2080.6	2379.36	1781.84	-1.33419	0.0809077	-5.14116	2.73053e-07	4.98348e-07	393.829	411.432	390.463	275.301	295.181	324.965	gene293	NC_010287.1	RefSeq	exon	351316	352188	.	+	.	Release factor glutamine methyltransferase
ffh	10085.6	13469.6	6701.63	-2.01005	0.0695414	-14.4839	1.5306e-47	9.0146e-47	1537.94	1531.79	1317.31	708.355	744.125	730.245	gene294	NC_010287.1	RefSeq	exon	352185	353531	.	+	.	Signal recognition particle subunit FFH
rpsP	3039.78	3762.22	2317.35	-1.62301	0.0766495	-9.11519	7.85342e-20	2.24383e-19	1710.66	1527	1464.78	937.173	997.73	961.577	gene295	NC_010287.1	RefSeq	exon	353522	353872	.	+	.	30S ribosomal protein S16
trmD	8463.37	10625.4	6301.31	-1.68592	0.0663426	-11.3582	6.75207e-30	2.63495e-29	1527	1493.94	1380.93	854.403	825.156	930.927	gene296	NC_010287.1	RefSeq	exon	353888	354946	.	+	.	fused tRNA (guanine-N(1)-)-methyltransferase/Hypothetical protein
rplS	3236.8	4120.94	2352.67	-1.75138	0.0718135	-11.2583	2.10903e-29	8.06642e-29	1752.53	1663.36	1523.81	926.289	928.542	965.275	gene297	NC_010287.1	RefSeq	exon	354972	355337	.	+	.	50S ribosomal protein L19
rnhB	4499.69	5568.58	3430.81	-1.62324	0.0664176	-10.5225	6.80669e-26	2.31717e-25	1309.21	1257.01	1169.32	746.294	802.816	752.356	gene298	NC_010287.1	RefSeq	exon	355401	356054	.	+	.	Ribonuclease HII
gmk	3759.61	3816.19	3703.03	-1.03072	0.0677854	-0.644057	0.519538	0.552333	943.553	929.295	836.27	861.625	867.193	899.971	gene299	NC_010287.1	RefSeq	exon	356045	356662	.	+	.	Guanylate kinase
rpoZ	2060.07	2018.47	2101.66	1.04196	0.067121	0.883509	0.376961	0.413108	992.453	944.528	985.601	1021.86	989.515	1031.66	gene300	NC_010287.1	RefSeq	exon	356655	356957	.	+	.	RNA polymerase sigma factor omega subunit
metG	15148.1	15354.9	14941.4	-1.02775	0.0504372	-0.78281	0.433739	0.467328	1323.2	1345.84	1406.26	1349.85	1339.86	1275.85	gene301	NC_010287.1	RefSeq	exon	356957	358609	.	+	.	Methionine--tRNA ligase
recD	2334.3	2355.81	2312.78	-1.01807	0.070332	-0.367428	0.7133	0.73631	148.517	148.823	163.855	151.282	152.198	149.292	gene302	NC_010287.1	RefSeq	exon	358748	360988	.	-	.	Exodeoxyribonuclease V subunit alpha
CTL0289	1936.05	1821.5	2050.61	1.12569	0.0735368	2.32286	0.0201867	0.0258735	268.489	279.898	266.217	302.835	291.673	322.557	gene303	NC_010287.1	RefSeq	exon	361236	362216	.	-	.	Membrane transport/efflux protein
CTL0290	765.078	605.408	924.747	1.52326	0.122542	4.95472	7.24356e-07	1.28774e-06	97.1751	129.155	116.827	180.093	173.953	170.12	gene304	NC_010287.1	RefSeq	exon	362599	363372	.	+	.	Hypothetical protein
CTL0291	143.903	82.0949	205.71	2.49587	0.242109	5.4502	5.03143e-08	9.56471e-08	11.9199	10.706	8.47648	27.3413	29.7115	20.8824	gene305	NC_010287.1	RefSeq	exon	363337	364494	.	-	.	Hypothetical protein
tRNA-Asn	445.509	303.6	587.417	1.94079	0.146643	6.52362	6.86291e-11	1.45119e-10	659.253	577.195	613.485	1007.97	1338.5	1232.85	gene307	NC_010287.1	RefSeq	exon	364905	364976	.	-	.	tRNA-Asn
CTL0293	494.142	489.722	498.563	1.0202	0.116618	0.247348	0.804639	0.823511	211.07	199.161	212.524	200.229	218.79	214.978	gene308	NC_010287.1	RefSeq	exon	365040	365384	.	-	.	Hypothetical protein
dcd	4644.78	4624.65	4664.92	1.00848	0.0535938	0.227379	0.820129	0.834914	1162.44	1192.28	1186.16	1215.61	1157.71	1198.39	gene309	NC_010287.1	RefSeq	exon	365406	365978	.	-	.	Deoxycytidine triphosphate deaminase
CTL0295	11.2046	6.00054	16.4086	2.75191	0.811521	1.79962	0.07192	0.0871757	10.1264	5.1357	1.9441	10.7499	16.0625	20.2383	gene310	NC_010287.1	RefSeq	exon	366065	366217	.	+	.	Hypothetical protein
ruvB	11278.3	7882.46	14674.1	1.86128	0.0775737	11.5541	7.04123e-31	2.85214e-30	1187.9	1222.82	1030.26	2078.84	2021.42	2305.5	gene311	NC_010287.1	RefSeq	exon	366259	367263	.	+	.	Holliday junction DNA helicase RuvB
CTL0297	41493.5	27408.7	55578.3	2.02761	0.0588955	17.3151	3.622e-67	2.99752e-66	5017.21	5175.16	4598.18	9805.98	9742.17	10443.6	gene312	NC_010287.1	RefSeq	exon	367265	368077	.	+	.	Hypothetical protein
CTL0298	4182.48	4362.9	4002.05	-1.08999	0.068624	-1.81147	0.0700677	0.0850379	301.337	309.915	345.312	298.474	291.076	287.9	gene313	NC_010287.1	RefSeq	exon	368138	370138	.	-	.	Glycosyl hydrolase
CTL0299	17953.2	11722	24184.3	2.06353	0.0653346	15.9963	1.35501e-57	9.70753e-57	3389.33	3350.92	3463.43	6355.01	7421.46	7275.38	gene314	NC_010287.1	RefSeq	exon	370259	370762	.	-	.	Type III secretion system chaperone
ssb	5422.27	5425.69	5418.85	-1.00105	0.0552584	-0.0275057	0.978056	0.979076	1634.92	1672.83	1714.09	1674.67	1614.68	1726.16	gene315	NC_010287.1	RefSeq	exon	371228	371701	.	+	.	Single-stranded DNA-binding protein
CTL0301	29932	25043.4	34820.7	1.39045	0.0541382	8.78412	1.57589e-18	4.3598e-18	2464.11	2491.39	2369.17	3277.42	3306.48	3600.44	gene316	NC_010287.1	RefSeq	exon	372044	373543	.	+	.	Cytosol aminopeptidase
hctB	1075.61	338.964	1812.26	5.34731	0.361844	6.68469	2.31414e-11	4.96996e-11	71.4726	74.5746	75.2471	226.396	546.213	410.535	gene317	NC_010287.1	RefSeq	exon	373681	374352	.	+	.	Histone-like protein 2
CTL0303	443.716	431.405	456.027	1.05407	0.156062	0.486782	0.626413	0.654359	64.0901	67.2586	68.9322	80.2789	75.4174	56.0154	gene318	NC_010287.1	RefSeq	exon	374507	375451	.	+	.	Hypothetical protein
CTL0304	254.296	316.516	192.075	-1.64597	0.167937	-4.28101	1.8605e-05	2.95708e-05	66.282	65.2967	62.9055	40.3122	33.928	43.7807	gene319	NC_010287.1	RefSeq	exon	375546	376259	.	+	.	SAM-dependent methyltransferase
CTL0305	1094.71	283.797	1905.63	6.69982	0.180657	15.1897	4.13956e-52	2.68512e-51	24.0008	32.6586	27.8668	132.177	229.287	206.11	gene320	NC_010287.1	RefSeq	exon	376350	377822	.	+	.	Secreted, Pmp-like protein
CTL0306	330.868	206.914	454.821	2.20072	0.152514	7.46146	8.55671e-14	1.98897e-13	19.5905	17.5346	17.2976	36.9771	44.727	37.9233	gene321	NC_010287.1	RefSeq	exon	377881	379548	.	-	.	Secreted, Pmp-like protein
CTL0307	440.352	258.184	622.52	2.41645	0.165933	7.6711	1.70529e-14	4.07233e-14	20.3116	20.1755	26.4573	52.9777	62.2484	46.1871	gene322	NC_010287.1	RefSeq	exon	379584	381275	.	-	.	Putative secreted, Pmp-like protein
hemN	2224.43	1456.44	2992.43	2.05481	0.0888053	11.6998	1.27712e-31	5.35387e-31	172.73	196.691	195.537	355.379	384.295	421.1	gene323	NC_010287.1	RefSeq	exon	381336	382466	.	-	.	Coproporphyrinogen-III oxidase
CTL0309	3901.07	3025.11	4777.04	1.57962	0.0602111	10.9544	6.32961e-28	2.34611e-27	970.505	1000.42	998.145	1492.96	1567.69	1627.89	gene324	NC_010287.1	RefSeq	exon	382456	382902	.	-	.	Hypothetical protein
sucA	9343.91	2768.11	15919.7	5.75407	0.0718212	35.151	1.12367e-270	1.54103e-268	137.525	146.027	164.243	820.702	864.757	889.866	gene325	NC_010287.1	RefSeq	exon	383234	385945	.	+	.	2-oxoglutarate dehydrogenase subunit E1
sucB	2581.94	874.713	4289.17	4.91676	0.078032	29.4457	1.42761e-190	7.21318e-189	115.45	108.219	125.833	546.936	591.69	575.163	gene326	NC_010287.1	RefSeq	exon	385949	387046	.	+	.	2-oxoglutarate dehydrogenase complex subunit dihydrolipoyllysine-residue succinyltransferase
CTL0312	945.141	423.283	1467	3.46971	0.111697	16.0686	4.23247e-58	3.07816e-57	79.6606	85.0407	88.9904	269.629	279.858	329.748	gene327	NC_010287.1	RefSeq	exon	387075	387806	.	-	.	Hypothetical protein
gcpE	559.66	623.709	495.611	-1.25794	0.14544	-2.27631	0.0228273	0.0291025	49.2856	48.4555	53.5208	36.3679	48.6157	35.212	gene328	NC_010287.1	RefSeq	exon	387815	389623	.	-	.	4-hydroxy-3-methylbut-2-en-1-yl diphosphate synthase (flavodoxin)
CTL0314	1206.78	1526.03	887.531	-1.72053	0.0817122	-9.58065	9.64407e-22	2.88421e-21	196.312	207.314	209.466	120.682	118.956	116.934	gene329	NC_010287.1	RefSeq	exon	389775	390866	.	-	.	Hypothetical protein
fer	478.462	695.398	261.525	-2.66793	0.158244	-8.94642	3.67209e-19	1.03378e-18	410.3	348.595	346.483	169.092	118.935	127.683	gene330	NC_010287.1	RefSeq	exon	390946	391221	.	-	.	Ferredoxin
tRNA-Pro	54.21	40.2562	68.1639	1.68471	0.330248	2.27858	0.022692	0.0289686	80.7536	87.3069	67.4214	137.062	124.049	137.62	gene331	NC_010287.1	RefSeq	exon	391259	391333	.	-	.	tRNA-Pro
flhA	1504.46	452.795	2556.13	5.63119	0.102088	24.4244	9.40927e-132	2.05293e-130	32.9268	39.2833	37.0582	192.474	226.716	197.655	gene332	NC_010287.1	RefSeq	exon	391403	393220	.	+	.	Type III secretion system protein
fliA	566.373	483.511	649.234	1.34052	0.141315	2.99183	0.00277313	0.00379772	79.8516	95.6709	102.857	141.918	114.032	117.844	gene333	NC_010287.1	RefSeq	exon	393328	394089	.	+	.	RNA polymerase sigma factor sigma-28
tyrS	11478.7	12839.1	10118.3	-1.26911	0.0666388	-5.15938	2.47775e-07	4.54807e-07	1605.95	1564.9	1375.36	1215.8	1165.03	1201.97	gene334	NC_010287.1	RefSeq	exon	394248	395486	.	+	.	Tyrosine--tRNA ligase
gnd	19831.2	22041.2	17621.3	-1.25078	0.0636019	-5.07576	3.85943e-07	6.9775e-07	2342.12	2272.76	2086.36	1766.98	1697.01	1893.45	gene335	NC_010287.1	RefSeq	exon	395496	396938	.	+	.	6-phosphogluconate dehydrogenase
lepA	5187.31	7042.73	3331.88	-2.11484	0.054542	-19.8113	2.38044e-87	2.75329e-86	566.823	584.845	556.337	275.942	263.941	268.165	gene336	NC_010287.1	RefSeq	exon	396999	398807	.	-	.	Elongation factor 4
CTL0321	19961.6	21414.5	18508.7	-1.15697	0.0450654	-4.66759	3.04759e-06	5.1782e-06	2023.28	1978.08	1918.6	1680.49	1719.35	1716.81	gene337	NC_010287.1	RefSeq	exon	398993	400579	.	-	.	ADP, ATP carrier protein
CTL0322	5373.36	3905.76	6840.95	1.75214	0.0692514	11.6838	1.54284e-31	6.41179e-31	1154.26	1187.15	1250.9	1942.14	2241.91	2107.89	gene338	NC_010287.1	RefSeq	exon	400930	401406	.	-	.	Hypothetical protein
CTL0323	9710.38	10945.2	8475.58	-1.29156	0.0464369	-7.94867	1.88521e-15	4.78784e-15	1654.01	1621.72	1619.13	1292.03	1251.15	1247.24	gene339	NC_010287.1	RefSeq	exon	402067	403047	.	+	.	ABC transporter substrate-binding protein
CTL0324	5691.55	6590.11	4792.98	-1.37483	0.0593729	-7.73506	1.03355e-14	2.50558e-14	1217.98	1262.48	1226.21	900.126	850.921	944.815	gene340	NC_010287.1	RefSeq	exon	403040	403819	.	+	.	ABC transporter ATP-binding protein
CTL0325	4738.85	5854.24	3623.46	-1.61659	0.0887518	-7.80782	5.81879e-15	1.44716e-14	631.121	607.736	655.218	450.454	362.602	359.274	gene341	NC_010287.1	RefSeq	exon	403820	405175	.	+	.	ABC transporter permease
CTL0326	1875.46	2421.02	1329.9	-1.82178	0.0936751	-9.23773	2.51776e-20	7.25841e-20	352.197	351.599	406.076	221.49	200.67	187.51	gene342	NC_010287.1	RefSeq	exon	405165	406121	.	+	.	ABC transporter permease
dxr	2166.89	2755.56	1578.22	-1.74444	0.0691918	-11.602	4.02624e-31	1.63779e-30	363.861	343.177	353.414	201.445	195.866	210.052	gene343	NC_010287.1	RefSeq	exon	406148	407287	.	+	.	1-deoxy-D-xylulose 5-phosphate reductoisomerase
CTL0328	11259.4	14275.4	8243.51	-1.73179	0.0489717	-16.1779	7.22e-59	5.37302e-58	1156.78	1103.4	1106.95	663.644	634.116	646.64	gene344	NC_010287.1	RefSeq	exon	407483	409342	.	+	.	Protease
CTL0329	236.833	180.304	293.362	1.62592	0.189388	3.70275	0.000213276	0.000319915	27.3634	26.6027	26.9162	41.8332	53.1288	36.6364	gene345	NC_010287.1	RefSeq	exon	409289	410266	.	-	.	Putative outer membrane protein
recF	373.82	420.365	327.276	-1.28675	0.156945	-2.3176	0.0204708	0.0262027	53.1071	57.966	56.8888	49.9938	35.6517	45.1214	gene346	NC_010287.1	RefSeq	exon	410424	411521	.	-	.	Recombination protein F
dnaN	5549.4	6693.99	4404.81	-1.5202	0.0624231	-9.68009	3.66411e-22	1.11668e-21	746.805	777.945	822.795	538.386	509.081	497.276	gene347	NC_010287.1	RefSeq	exon	411521	412771	.	-	.	DNA polymerase III subunit beta
smpB	1058.14	1109.94	1006.34	-1.10396	0.0939469	-1.51877	0.128821	0.152114	345.946	379.478	342.456	326.423	302.576	339.2	gene348	NC_010287.1	RefSeq	exon	412901	413356	.	+	.	SsrA-binding protein
apbE	400.681	406.034	395.328	-1.02343	0.142086	-0.235143	0.814098	0.830036	59.3907	59.5816	68.3409	54.6949	60.5439	67.1356	gene349	NC_010287.1	RefSeq	exon	413334	414284	.	-	.	Thiamine biosynthesis lipoprotein
folD	1984.92	2026.27	1943.57	-1.04112	0.0740442	-0.785166	0.432356	0.466362	348.211	327.805	352.874	322.904	317.558	346.44	gene350	NC_010287.1	RefSeq	exon	414254	415117	.	-	.	Bifunctional 5,10-methylene-tetrahydrofolate dehydrogenase/5,10-methylene-tetrahydrofolate cyclohydrolase
CTL0335	494.066	403.93	584.201	1.44553	0.163747	3.24648	0.00116843	0.00165198	174.283	158.299	114.923	198.324	215.436	233.463	gene351	NC_010287.1	RefSeq	exon	415235	415630	.	-	.	Integral membrane protein
ltuB	1168.12	426.16	1910.08	4.47815	0.177984	12.1522	5.58128e-34	2.53935e-33	195.943	229.552	210.439	732.161	1298.64	819.502	gene352	NC_010287.1	RefSeq	exon	415955	416248	.	+	.	Late transcription unit B protein
ctrR0332	0.66868	0	1.33736	8.59193	3.63304	0.854101	0.393049	0.428294	0	0	0	1.20937	0.516295	0	ctrR0332	NC_010287.1	RefSeq	exon	416262	416601	.	+	0	ctrR0332
CTL0338	214.858	130.754	298.961	2.29319	0.206238	5.80571	6.40956e-09	1.27132e-08	12.135	11.257	10.6926	19.9118	28.0573	29.9631	gene353	NC_010287.1	RefSeq	exon	416611	418293	.	+	.	Putative T3SS effector
CTL0338A	23.7107	20.1129	27.3085	1.33082	0.542531	0.75999	0.44726	0.480818	4.66581	8.67646	4.92666	11.0671	7.63219	6.1056	gene354	NC_010287.1	RefSeq	exon	418290	418772	.	+	.	Putative T3SS secreted protein; putative thymidylate kinase
CTL0339	365.524	135.067	595.98	4.40027	0.217476	9.8291	8.4367e-23	2.63819e-22	19.0652	20.9826	14.5163	58.1187	81.6279	101.016	gene355	NC_010287.1	RefSeq	exon	418786	419871	.	-	.	Phosphatidylcholine-hydrolyzing phospholipase D (PLD) protein
CTL0340	890.884	1108.33	673.433	-1.64537	0.0970653	-7.40135	1.3481e-13	3.09611e-13	91.3901	93.5287	94.5335	58.3693	51.855	59.5732	gene356	NC_010287.1	RefSeq	exon	420042	421781	.	-	.	Decarboxylase
rpmB	2313.35	2741.22	1885.48	-1.45468	0.0685733	-7.88496	3.14625e-15	7.92755e-15	1467.96	1559.56	1426.65	1011.97	1016.83	1034.88	gene357	NC_010287.1	RefSeq	exon	421901	422170	.	-	.	50S ribosomal protein L28
malQ	539.296	269.746	808.846	2.98737	0.124742	12.6571	1.02187e-36	4.88058e-36	22.4078	26.9527	25.3506	76.0588	77.6855	70.2808	gene358	NC_010287.1	RefSeq	exon	422319	423902	.	-	.	4-alpha-glucanotransferase
scc1	463.859	156.733	770.986	4.9613	0.149287	15.4783	4.86024e-54	3.24016e-53	52.0599	43.1585	60.7035	257.34	263.908	245.75	gene359	NC_010287.1	RefSeq	exon	423906	424346	.	-	.	Type III secretion chaperone
copN	6630.8	1895.82	11365.8	6.00002	0.0876702	29.4851	4.46735e-191	2.38258e-189	197.144	210.198	249.635	1218.78	1352.33	1367.58	gene360	NC_010287.1	RefSeq	exon	424384	425649	.	-	.	Low calcium response protein E
lcrD	12356.3	4919.67	19793	4.02518	0.076486	26.2669	4.57855e-152	1.37357e-150	323.02	321.274	370.446	1240.9	1418.44	1423.2	gene361	NC_010287.1	RefSeq	exon	425667	427793	.	-	.	Low calcium response protein D
sctU	2696.94	1598.48	3795.4	2.37516	0.0928971	13.4345	3.79737e-41	2.01407e-40	189.23	216.615	241.693	485.031	538.778	513.693	gene362	NC_010287.1	RefSeq	exon	427793	428875	.	-	.	Type III secretion system protein
CTL0347	685.515	716.562	654.468	-1.09662	0.106239	-1.25253	0.210378	0.242744	98.6329	96.664	90.2338	88.8846	90.8792	81.0239	gene363	NC_010287.1	RefSeq	exon	429132	430232	.	+	.	Ribosome-binding ATPase
ribF	591.133	746.178	436.088	-1.71543	0.122709	-6.34485	2.22643e-10	4.5965e-10	117.53	123.637	120.161	79.877	62.7761	68.5171	gene364	NC_010287.1	RefSeq	exon	430241	431146	.	-	.	Bifunctional riboflavin kinase/FMN adenylyltransferase
truB	2051.38	2648.79	1453.96	-1.82243	0.0760581	-11.3842	5.01156e-30	1.96371e-29	522.268	538.392	539.994	285.167	316.021	277.434	gene365	NC_010287.1	RefSeq	exon	431103	431828	.	-	.	tRNA pseudouridine synthase B
rbfA	1081.66	1240.94	922.39	-1.34593	0.0851452	-5.03379	4.80874e-07	8.61267e-07	494.487	482.065	486.95	364.208	377.978	345.636	gene366	NC_010287.1	RefSeq	exon	431866	432237	.	-	.	Ribosome-binding factor A
infB	13057.1	17143.2	8970.97	-1.91061	0.0459027	-20.348	4.83282e-92	6.02533e-91	936.744	916.835	941.309	476.736	498.702	487.117	gene367	NC_010287.1	RefSeq	exon	432244	434934	.	-	.	Translation initiation factor IF-2
nusA	5318.67	7024.84	3612.5	-1.94375	0.0540673	-17.7343	2.2793e-70	1.98921e-69	769.22	788.505	803.905	395.746	402.465	416.25	gene368	NC_010287.1	RefSeq	exon	434891	436195	.	-	.	Transcription termination factor NusB
rpsA	16004.6	22974.2	9034.92	-2.54288	0.0423773	-31.7732	1.51718e-221	1.04035e-219	1949.07	1983.45	1961.76	768.026	779.358	770.621	gene369	NC_010287.1	RefSeq	exon	436313	438022	.	-	.	30S ribosomal protein S1
trxB	8944.68	9952.5	7936.86	-1.25418	0.0770531	-4.24055	2.22972e-05	3.52641e-05	1422.76	1444.37	1267.67	1152.17	992.568	1152.65	gene370	NC_010287.1	RefSeq	exon	438267	439322	.	+	.	Thioredoxin reductase
acpS	599.487	729.942	469.032	-1.56083	0.130453	-4.9237	8.49249e-07	1.49592e-06	297.74	307.999	283.814	222.154	166.763	182.674	gene371	NC_010287.1	RefSeq	exon	439328	439687	.	+	.	Holo-[acyl-carrier-protein] synthase
CTL0356	530.203	648.555	411.851	-1.57256	0.132921	-4.91356	8.94383e-07	1.56967e-06	221.639	212.031	182.203	117.926	131.465	141.705	gene372	NC_010287.1	RefSeq	exon	439688	440149	.	-	.	Hypothetical protein
CTL0357	1694.8	1116.37	2273.24	2.0351	0.0875245	11.7122	1.10421e-31	4.64932e-31	345.721	367.369	347.022	736.039	651.247	771.4	gene373	NC_010287.1	RefSeq	exon	440285	440746	.	+	.	Hypothetical protein
CTL0358	1207.66	964.977	1450.35	1.50286	0.127674	4.60319	4.16063e-06	6.97069e-06	159.378	141.813	170.775	275.957	235.815	197.586	gene374	NC_010287.1	RefSeq	exon	440781	441677	.	+	.	Hypothetical protein
fabI	2501.63	2414.86	2588.4	1.07127	0.0763356	1.30107	0.193233	0.224581	411.556	402.955	366.586	439.606	396.678	429.693	gene375	NC_010287.1	RefSeq	exon	441667	442563	.	-	.	Enoyl-(acyl carrier protein) reductase
CTL0360	1294.42	523.382	2065.45	3.94933	0.0951664	20.8226	2.70372e-96	3.55557e-95	37.5884	39.0688	39.8407	144.259	146.863	168.621	gene376	NC_010287.1	RefSeq	exon	442875	444845	.	+	.	Hypothetical protein
CTL0361	931.006	1126.71	735.305	-1.53674	0.106994	-5.79348	6.8941e-09	1.35622e-08	191.043	216.309	191.808	138.058	135.538	117.424	gene377	NC_010287.1	RefSeq	exon	445045	445869	.	-	.	tRNA pseudouridine synthase A
CTL0362	544.526	684.077	404.975	-1.69184	0.128145	-5.91978	3.22365e-09	6.4473e-09	99.2434	92.1967	79.6686	56.0875	52.3291	52.0804	gene378	NC_010287.1	RefSeq	exon	445916	447022	.	+	.	A/G-specific adenine glycosylase
CTL0363	967.12	575.557	1358.68	2.35404	0.0946873	13.0444	6.83817e-39	3.36649e-38	111.971	118.95	103.084	268.956	259.131	260.378	gene379	NC_010287.1	RefSeq	exon	447076	447831	.	+	.	Hypothetical protein
CTL0364	1149.13	1153.82	1144.43	-1.00904	0.111469	-0.116455	0.907292	0.915878	210.828	201.724	229.023	239.206	212.695	184.453	gene380	NC_010287.1	RefSeq	exon	447844	448632	.	-	.	Hypothetical protein
groEL	153267	199022	107512	-1.85119	0.0518865	-17.1229	1.00099e-65	8.0752e-65	17870.7	18118.4	17414.2	9963.75	9047.47	9837.31	gene381	NC_010287.1	RefSeq	exon	448761	450395	.	-	.	chaperonin GroEL
groES	29743.2	37195.5	22290.9	-1.66876	0.0674542	-10.9522	6.48335e-28	2.39385e-27	17919.3	18907.7	15983.2	10637.6	10124.5	10886.5	gene382	NC_010287.1	RefSeq	exon	450434	450742	.	-	.	co-chaperonin GroES
pepF	12078.6	16493.6	7663.51	-2.15257	0.0480219	-23.0324	2.20614e-117	3.65154e-116	1337.72	1324.27	1298.63	630.844	594.743	614.658	gene383	NC_010287.1	RefSeq	exon	450914	452740	.	-	.	Oligoendopeptidase F
clpB	20874.3	21594	20154.5	-1.07162	0.0562148	-1.7751	0.0758806	0.0917448	1236.11	1241.31	1160.72	1195.74	1086.07	1113.8	gene384	NC_010287.1	RefSeq	exon	453042	455645	.	+	.	Chaperone protein ClpB
CTL0369	3369.6	3767.46	2971.74	-1.26729	0.0711421	-4.80373	1.55737e-06	2.69384e-06	399.989	375.043	356.285	293.683	285.118	313.571	gene385	NC_010287.1	RefSeq	exon	455671	457131	.	+	.	Hypothetical protein
incD	4488.31	5439.96	3536.65	-1.5382	0.0827783	-7.50488	6.1487e-14	1.44322e-13	1771.26	1661.18	1508.79	1108.84	970.379	1133.2	gene386	NC_010287.1	RefSeq	exon	457317	457799	.	+	.	Inclusion membrane protein D
incE	3553.93	4346.32	2761.53	-1.57416	0.084579	-7.73928	9.99838e-15	2.42999e-14	1726.2	1656.86	1395.92	1002.2	999.129	1035.11	gene387	NC_010287.1	RefSeq	exon	457866	458264	.	+	.	Inclusion membrane protein E
incF	3235.39	4103.97	2366.82	-1.73372	0.0846583	-9.37735	6.76514e-21	1.98004e-20	2128.84	1870.31	1716.7	1076.91	1119	1100.49	gene388	NC_010287.1	RefSeq	exon	458269	458583	.	+	.	Inclusion membrane protein F
incG	3519.47	4404.33	2634.6	-1.67244	0.0762395	-9.73189	2.20468e-22	6.78364e-22	1361.82	1319.13	1152.9	778.722	749.878	764.751	gene389	NC_010287.1	RefSeq	exon	458670	459173	.	+	.	Inclusion membrane protein G
incA	1927.51	1901.58	1953.45	1.02614	0.0925362	0.402257	0.687495	0.712738	355.83	378.448	391.579	417.011	399.882	339.673	gene390	NC_010287.1	RefSeq	exon	459340	460080	.	-	.	Inclusion membrane protein A
CTL0375	116.972	104.146	129.798	1.2355	0.310995	0.981043	0.326572	0.362438	57.1562	69.5924	38.7975	79.7043	80.138	46.4788	gene391	NC_010287.1	RefSeq	exon	460207	460482	.	-	.	Hypothetical protein
araD	4305.16	5028.54	3581.77	-1.40463	0.0906119	-5.40977	6.31049e-08	1.19489e-07	1118.59	1149.86	942.782	811.896	691.175	784.254	gene392	NC_010287.1	RefSeq	exon	460581	461267	.	+	.	Ribulose-phosphate 3-epimerase
efp	2479.2	2680.86	2277.54	-1.17811	0.0770735	-3.06815	0.00215385	0.00297083	725.702	726.149	655.93	632.252	561.226	597.199	gene393	NC_010287.1	RefSeq	exon	461254	461811	.	+	.	Elongation factor P
accB	2385.27	2613.47	2157.07	-1.21249	0.0986627	-2.81743	0.00484097	0.00653634	821.478	831.443	663.398	666.618	590.454	654.738	gene394	NC_010287.1	RefSeq	exon	461824	462318	.	+	.	Acetyl-CoA carboxylase biotin carboxyl carrier protein subunit
accC	6936.18	7722.17	6150.18	-1.25584	0.0725491	-4.53014	5.89442e-06	9.80701e-06	882.204	848.096	735.392	655.382	651.825	656.55	gene395	NC_010287.1	RefSeq	exon	462322	463695	.	+	.	Acetyl-CoA carboxylase biotin carboxylase subunit
rplM	12296.8	14197.5	10396.1	-1.36596	0.050599	-8.89185	6.01015e-19	1.68214e-18	4565.32	4617.82	4566.77	3509.14	3228.7	3330.49	gene396	NC_010287.1	RefSeq	exon	463918	464370	.	+	.	50S ribosomal protein L13
rpsI	9746.59	11414.1	8079.1	-1.41275	0.0579554	-8.60149	7.86874e-18	2.1339e-17	4227.64	4361.09	4251.21	3067.54	2837	3183.79	gene397	NC_010287.1	RefSeq	exon	464396	464785	.	+	.	30S ribosomal protein S9
CTL0382	547.803	518.504	577.103	1.11406	0.144166	1.08084	0.279767	0.314861	98.5284	78.3917	90.0721	99.4179	112.082	85.6665	gene398	NC_010287.1	RefSeq	exon	464833	465684	.	-	.	Hypothetical protein
adk	1536.71	1351.12	1722.3	1.27477	0.0814414	4.30042	1.70476e-05	2.72308e-05	247.536	270.912	284.751	339.59	340.615	343.651	gene399	NC_010287.1	RefSeq	exon	465780	466517	.	-	.	Adenylate kinase
CTL0384	983.946	859.071	1108.82	1.28944	0.0901489	4.06819	4.73805e-05	7.39599e-05	188.017	201.009	195.301	247.03	265.08	242.093	gene400	NC_010287.1	RefSeq	exon	466724	467368	.	+	.	ABC transporter permease
CTL0385	649.278	588.504	710.052	1.20732	0.110286	2.46457	0.0137177	0.0179659	122.792	114.917	130.08	154.048	151.285	138.418	gene401	NC_010287.1	RefSeq	exon	467365	468066	.	+	.	ABC transporter ATP-binding protein
CTL0386	1021.05	662.4	1379.7	2.08684	0.090019	11.7899	4.39915e-32	1.88535e-31	29.5961	27.1604	28.291	57.821	57.486	61.8367	gene402	NC_010287.1	RefSeq	exon	468069	471485	.	-	.	Hypothetical protein
CTL0387	452.812	277.197	628.426	2.27074	0.136189	8.68766	3.69991e-18	1.01774e-17	32.7326	29.3755	33.0497	73.0352	78.43	64.2643	gene403	NC_010287.1	RefSeq	exon	471482	472759	.	-	.	Hypothetical protein
CTL0388	448.028	482.556	413.5	-1.16631	0.127542	-1.74023	0.0818194	0.0985529	86.7169	86.3295	90.2701	78.7593	67.4652	79.4103	gene404	NC_010287.1	RefSeq	exon	472838	473641	.	-	.	methyltransferase
CTL0389	348.413	408.154	288.672	-1.40981	0.16119	-3.07403	0.00211187	0.00291712	133.705	146.144	152.675	82.9322	113.635	109.341	gene405	NC_010287.1	RefSeq	exon	474097	474510	.	+	.	Hypothetical protein
CTL0390	772.574	900.008	645.14	-1.39324	0.108938	-4.39184	1.12393e-05	1.82567e-05	128.494	122.939	113.156	78.9718	90.6067	91.7649	gene406	NC_010287.1	RefSeq	exon	474568	475650	.	+	.	Hypothetical protein
CTL0391	3093.4	2480.95	3705.86	1.49335	0.0592254	9.76858	1.53586e-22	4.75623e-22	513.904	510.745	487.07	744.987	757.018	756.092	gene407	NC_010287.1	RefSeq	exon	475740	476459	.	+	.	Phospholipase-carboxylesterase family protein
CTL0392	1256.55	1148.23	1364.87	1.18752	0.078212	3.17026	0.00152305	0.00213449	192.96	204.542	197.947	237.428	237.166	233.201	gene408	NC_010287.1	RefSeq	exon	476478	477323	.	+	.	Threonylcarbamoyl-AMP synthase
CTL0393	818.098	694.184	942.011	1.3558	0.100181	4.38348	1.16797e-05	1.89401e-05	109.203	106.002	106.052	149.857	152.95	133.141	gene409	NC_010287.1	RefSeq	exon	477301	478248	.	+	.	microsomal dipeptidase
oppA	1420.37	1517.57	1323.18	-1.14713	0.07863	-2.51843	0.0117879	0.0155445	179.553	167.662	172.524	156.16	151.971	145.033	gene410	NC_010287.1	RefSeq	exon	478245	479525	.	-	.	Oligopeptide ABC transporter substrate-binding protein
CTL0395	632.52	577.04	687.999	1.1938	0.114204	2.23777	0.0252362	0.0321309	119.117	116.028	133.353	143.645	156.632	139.08	gene411	NC_010287.1	RefSeq	exon	479701	480387	.	+	.	Hypothetical protein
CTL0396	1040.92	383.051	1698.79	4.42746	0.113313	18.943	5.04545e-80	5.38181e-79	114.696	135.16	126.099	489.834	580.422	597.058	gene412	NC_010287.1	RefSeq	exon	480571	481017	.	+	.	Hypothetical protein
tRNA-Thr	68.9742	18.158	119.79	6.70236	0.337727	8.12688	4.40467e-16	1.13364e-15	40.5183	29.8996	38.7089	208.409	242.871	268.642	gene413	NC_010287.1	RefSeq	exon	481086	481158	.	+	.	tRNA-Thr
tRNA-Tyr	1007.24	603.538	1410.95	2.33999	0.186657	6.57089	5.00151e-11	1.06227e-10	1047.04	1051.89	1091.24	2306.1	1742.71	3409.12	gene414	NC_010287.1	RefSeq	exon	481169	481251	.	+	.	tRNA-Tyr
CTL0397	1066.4	131.123	2001.67	15.2513	0.164995	23.8241	1.87818e-125	3.6797e-124	26.4298	22.5899	18.0271	265.257	392.204	366.048	gene415	NC_010287.1	RefSeq	exon	481417	482274	.	+	.	T3SS exported protein
CTL0398	985.68	199.975	1771.39	8.81333	0.146197	21.4757	2.62476e-102	3.81783e-101	28.7379	39.8732	35.4608	264.124	357.953	299.798	gene416	NC_010287.1	RefSeq	exon	482276	483118	.	+	.	T3SS exported protein
CTL0399	6195.32	2646.05	9744.6	3.68169	0.0876277	21.4586	3.79385e-102	5.43596e-101	421.411	474.8	442.74	1425.39	1737.18	1768.38	gene417	NC_010287.1	RefSeq	exon	483118	483984	.	+	.	T3SS exported membrane protein
pkn1	9603.94	7562.39	11645.5	1.53997	0.0727422	8.56319	1.09791e-17	2.96899e-17	649.815	597.709	550.721	927.673	868.473	973.011	gene418	NC_010287.1	RefSeq	exon	484170	486014	.	+	.	Serine/threonine-protein kinase
ligA	6182.86	5477.57	6888.15	1.25719	0.0615474	5.36508	8.09131e-08	1.52606e-07	402.043	416.329	388.01	514.91	475.775	526.364	gene419	NC_010287.1	RefSeq	exon	486025	488016	.	+	.	NAD-dependent DNA ligase LigA
CTL0402	9776.98	11846.1	7707.83	-1.53707	0.0570118	-10.8782	1.465e-27	5.30718e-27	419.957	398.119	376.664	264.009	255.038	258.326	gene420	NC_010287.1	RefSeq	exon	488114	492463	.	+	.	Hypothetical protein
mhpA	5133.03	5071.94	5194.12	1.02406	0.0503944	0.680757	0.496025	0.530272	485.671	483.052	491.354	501.435	502.893	490.92	gene421	NC_010287.1	RefSeq	exon	492526	494049	.	-	.	FAD-dependent monooxygenase
CTL0404	2329.44	1766.85	2892.03	1.6376	0.0709635	10.0275	1.15406e-23	3.71777e-23	258.224	272.512	286.936	438.51	437.925	461.948	gene422	NC_010287.1	RefSeq	exon	494249	495196	.	-	.	Lysophospholipase, alpha-beta hydrolase superfamily (I)
rpmG	722.738	906.857	538.618	-1.68675	0.210619	-3.58112	0.000342125	0.000507635	776.886	713.28	1012.07	677.55	469.212	339.414	gene423	NC_010287.1	RefSeq	exon	495595	495753	.	+	.	50S ribosomal protein L33
CTL0406	3246.59	2299.54	4193.64	1.82568	0.0695997	12.4776	9.89485e-36	4.61119e-35	216.863	210.068	240.299	402.619	405.299	408.901	gene424	NC_010287.1	RefSeq	exon	495789	497300	.	+	.	Lipoprotein releasing system ABC transporter permease
CTL0407	702.48	485.362	919.598	1.89808	0.116719	7.92109	2.35435e-15	5.94784e-15	115.297	97.8661	100.904	203.773	180.978	210.301	gene425	NC_010287.1	RefSeq	exon	497305	497982	.	+	.	Lipoprotein releasing system ABC transporter ATP-binding protein
ctrR4	101.24	112.921	89.5588	-1.2564	0.25937	-1.26959	0.204229	0.235932	100.484	102.745	98.8468	75.2167	66.3628	98.0004	ctrR4	NC_010287.1	RefSeq	exon	497923	498086	.	-	0	ctrR4
CTL0408	3044.65	3689.35	2399.94	-1.53739	0.0830975	-7.4669	8.21071e-14	1.91783e-13	223.402	212.328	229.534	157.342	128.571	146.844	gene426	NC_010287.1	RefSeq	exon	498133	500565	.	-	.	MAC/perforin family protein
ctrR31_n	42.0406	23.1081	60.9731	2.68272	0.479997	2.96605	0.00301647	0.00412509	41.2242	29.8121	52.5974	60.1734	100.615	165.432	ctrR31_n	NC_010287.1	RefSeq	exon	500555	500636	.	+	0	ctrR31_n
CTL0411	158.016	75.2114	240.822	3.21503	0.212576	7.92578	2.2672e-15	5.74276e-15	13.6499	10.8785	10.6118	34.3749	38.8844	39.2572	gene428	NC_010287.1	RefSeq	exon	502302	503240	.	-	.	Phosphatidylcholine-hydrolyzing Phospholipase D
ctrR18_n	14.5638	3.75321	25.3745	6.50514	0.72425	3.73018	0.000191345	0.000287918	5.41728	7.5554	2.86007	45.4676	30.382	31.1914	ctrR18_n	NC_010287.1	RefSeq	exon	503605	503708	.	-	0	ctrR18_n
CTL0413	228.371	149.117	307.625	2.07126	0.202061	5.19899	2.00377e-07	3.71356e-07	21.0223	14.4787	18.7446	40.7434	39.009	32.1554	gene429	NC_010287.1	RefSeq	exon	503754	504959	.	-	.	Phosphatidylcholine-hydrolyzing Phospholipase D
CTL0414a	526.488	307.426	745.55	2.4322	0.119268	10.7511	5.85592e-27	2.05922e-26	67.3532	65.8201	76.9101	168.445	170.619	170.417	gene430	NC_010287.1	RefSeq	exon	505082	505723	.	-	.	Phospholipase
CTL0417a	122.144	121.559	122.729	1.00582	0.289766	0.0288882	0.976954	0.978993	52.9433	86.0685	50.1019	50.3045	68.4732	72.1564	gene431	NC_010287.1	RefSeq	exon	506303	506584	.	-	.	Hypothetical protein
CTL0417b	99.871	86.9023	112.84	1.29992	0.32367	1.16917	0.242337	0.277286	26.3158	25.5804	29.0501	42.7772	19.753	42.5758	gene432	NC_010287.1	RefSeq	exon	506843	507313	.	-	.	Hypothetical protein
CTL0417	77.8609	65.7032	90.0186	1.36163	0.322571	1.38056	0.167413	0.195996	12.0674	14.3758	12.1448	23.1188	11.9847	17.7651	gene433	NC_010287.1	RefSeq	exon	507306	508052	.	-	.	Hypothetical protein
CTL0418	27.8077	9.67163	45.9438	4.75626	0.565892	3.97572	7.01656e-05	0.000107947	7.35358	4.90882	4.77827	31.3756	35.9541	13.6199	gene434	NC_010287.1	RefSeq	exon	508185	508433	.	-	.	Hypothetical protein
CTL0419	4183.61	2328.59	6038.62	2.59331	0.0658309	20.8838	7.52081e-97	1.0169e-95	218.547	223.745	225.418	550.262	618.751	562.527	gene435	NC_010287.1	RefSeq	exon	508663	510192	.	+	.	Hypothetical protein
trpR	1139.11	703.087	1575.13	2.23935	0.0937324	12.4085	2.34925e-35	1.08427e-34	336.061	367.914	378.332	840.404	750.82	833.481	gene438	NC_010287.1	RefSeq	exon	511407	511691	.	+	.	Trp operon repressor
CTL0422a	137.892	104.508	171.276	1.63374	0.316812	2.23534	0.0253954	0.0322908	79.8146	79.0612	95.8441	194.171	146.284	77.0017	gene439	NC_010287.1	RefSeq	exon	511732	511911	.	+	.	Hypothetical protein
trpB	533.329	491.197	575.461	1.17252	0.138797	1.65434	0.0980576	0.117669	71.5595	55.4647	55.7556	75.8547	67.7446	70.5359	gene440	NC_010287.1	RefSeq	exon	512040	513218	.	+	.	Tryptophan synthase subunit beta
trpA	829.794	735.415	924.174	1.254	0.106021	3.07999	0.00207011	0.00286355	134.01	145.168	144.235	195.61	172.776	163.704	gene441	NC_010287.1	RefSeq	exon	513211	513972	.	+	.	Tryptophan synthase subunit alpha
CTL0426	58.9095	33.3239	84.4951	2.5031	0.426085	3.1067	0.00189189	0.00262458	9.73349	27.3278	22.369	66.8593	40.674	43.1561	gene443	NC_010287.1	RefSeq	exon	514761	515006	.	-	.	Hypothetical protein
oppA2	746.81	669.293	824.327	1.2298	0.117721	2.53499	0.0112449	0.0148489	53.8593	64.6839	66.1306	81.4612	71.4306	74.5597	gene445	NC_010287.1	RefSeq	exon	515293	516882	.	+	.	Oligopeptide ABC transporter substrate-binding protein
dsbB	234.936	79.6596	390.212	4.94274	0.240207	9.59718	8.21579e-22	2.46474e-21	26.9271	21.1848	37.5454	165.784	140.691	113.117	gene446	NC_010287.1	RefSeq	exon	516909	517316	.	-	.	Disulfide oxidoreductase
dsbG	2031.33	468.459	3594.21	7.70469	0.117987	24.9666	1.4098e-137	3.30101e-136	86.6311	82.1926	117.817	740.649	753.82	704.758	gene447	NC_010287.1	RefSeq	exon	517313	518029	.	-	.	Hypothetical protein
CTL0430	1070.35	581.98	1558.72	2.68614	0.100927	14.1245	2.6832e-45	1.51522e-44	70.9463	63.3064	75.8919	183.933	198.801	180.095	gene448	NC_010287.1	RefSeq	exon	518175	519389	.	+	.	Hypothetical protein
CTL0431	540.231	534.472	545.99	1.01792	0.141688	0.180884	0.856459	0.866386	119.295	124.214	111.768	143.915	113.569	105.449	gene449	NC_010287.1	RefSeq	exon	519391	520050	.	-	.	Hypothetical protein
CTL0432	1326.65	1567.84	1085.46	-1.44448	0.0869708	-6.10035	1.05835e-09	2.13897e-09	317.063	319.243	356.25	236.446	230.508	220.218	gene450	NC_010287.1	RefSeq	exon	520047	520739	.	-	.	ABC transporter ATP-binding protein
tRNA-Ile	95.4715	101.014	89.9289	-1.12416	0.265097	-0.636921	0.524177	0.555419	159.883	215.907	223.085	177.81	166.052	189.294	gene451	NC_010287.1	RefSeq	exon	520777	520850	.	-	.	tRNA-Ile
tRNA-Ala	51.8579	35.6357	68.08	1.93956	0.398024	2.40119	0.0163419	0.021229	73.3188	43.0554	97.7909	118.286	151.494	139.371	gene452	NC_010287.1	RefSeq	exon	520856	520928	.	-	.	tRNA-Ala
CTL0433	265.767	109.632	421.902	3.87461	0.175598	11.128	9.16865e-29	3.46532e-28	24.1682	20.2611	23.2185	76.6273	87.8937	95.8115	gene453	NC_010287.1	RefSeq	exon	521047	521757	.	-	.	Putative exported protein
kdsB	1262.17	1252.89	1271.45	1.01569	0.0957016	0.23466	0.814473	0.830036	263.287	228.938	226.293	230.586	258.607	239.968	gene454	NC_010287.1	RefSeq	exon	522125	522889	.	+	.	3-deoxy-manno-octulosonate cytidylyltransferase
pyrG	1755.91	1783.44	1728.38	-1.03119	0.0896253	-0.494336	0.621069	0.650192	171.106	163.242	148.632	142.519	160.262	165.29	gene455	NC_010287.1	RefSeq	exon	522865	524484	.	+	.	CTP synthetase
CTL0436	413.192	389.119	437.264	1.1284	0.155371	1.12166	0.262006	0.296961	129.191	108.987	143.733	126.483	157.869	144.811	gene456	NC_010287.1	RefSeq	exon	524471	524917	.	+	.	Holliday junction resolvase
zwf	5492.56	6415.98	4569.15	-1.40454	0.0537455	-9.11893	7.58696e-20	2.17417e-19	613.951	618.137	614.9	437.221	454.631	423.484	gene457	NC_010287.1	RefSeq	exon	525034	526557	.	+	.	Glucose-6-phosphate 1-dehydrogenase
devB	923.699	1033.96	813.444	-1.27321	0.108969	-3.19786	0.00138451	0.00194602	183.963	209.944	194.44	167.994	137.29	157.586	gene458	NC_010287.1	RefSeq	exon	526582	527352	.	+	.	6-phosphogluconolactonase
dnaX	911.537	1017.62	805.453	-1.26043	0.104367	-3.19946	0.00137685	0.00193808	183.443	161.513	166.441	122.932	137.939	143.903	gene459	NC_010287.1	RefSeq	exon	527349	528221	.	-	.	DNA polymerase III subunit delta'
tmk	1882.08	2180.07	1584.09	-1.37607	0.0837156	-5.50138	3.76835e-08	7.19208e-08	551.199	524.126	487.483	384.982	351.368	399.224	gene460	NC_010287.1	RefSeq	exon	528235	528846	.	-	.	Thymidylate kinase
gyrA	13850.7	16498.8	11202.6	-1.47283	0.0488395	-11.4374	2.72026e-30	1.07027e-29	978.933	936.037	967.681	674.992	638.545	643.766	gene461	NC_010287.1	RefSeq	exon	528848	531358	.	-	.	DNA gyrase subunit A
gyrB	18160.2	20856.7	15463.7	-1.34884	0.0520581	-8.29304	1.10389e-16	2.91135e-16	1273.94	1257	1257.96	978.501	886.352	944.352	gene462	NC_010287.1	RefSeq	exon	531373	533787	.	-	.	DNA gyrase subunit B
CTL0443	2650.93	2993.21	2308.66	-1.29698	0.0722818	-5.19012	2.10155e-07	3.87979e-07	1286.5	1301.39	1153.35	949.474	952.719	983.421	gene463	NC_010287.1	RefSeq	exon	533790	534140	.	-	.	Hypothetical protein
CTL0444	235.122	262.576	207.667	-1.26962	0.176546	-1.95078	0.0510836	0.0627916	48.164	62.2187	55.1303	45.7857	43.3807	41.7352	gene464	NC_010287.1	RefSeq	exon	534287	534982	.	-	.	Inclusion membrane protein
tgt	715.122	805.802	624.442	-1.29201	0.107586	-3.43552	0.000591407	0.000860229	105.983	102.287	107.655	90.0271	77.1813	77.6123	gene465	NC_010287.1	RefSeq	exon	535086	536204	.	-	.	Queuine tRNA-ribosyltransferase
mgtE	6238.17	6873.08	5603.26	-1.22681	0.0518871	-5.68378	1.31747e-08	2.56545e-08	725.379	716.373	692.254	589.423	565.63	584.687	gene466	NC_010287.1	RefSeq	exon	536331	537743	.	-	.	Magnesium transport protein
CTL0447	602.407	578.061	626.752	1.08603	0.135943	0.875789	0.381145	0.416741	71.3275	80.8308	80.082	73.0493	80.8579	97.895	gene467	NC_010287.1	RefSeq	exon	538183	539274	.	-	.	Hypothetical protein
CTL0448	54.3073	49.8546	58.7601	1.18508	0.430347	0.569266	0.569176	0.598476	15.3574	18.4949	34.2852	30.7428	16.9525	32.6136	gene468	NC_010287.1	RefSeq	exon	539500	539820	.	+	.	Inclusion membrane protein
gcp	1089.51	1007.34	1171.68	1.1615	0.097277	2.2203	0.0263984	0.0334334	140.434	156.071	138.048	173.652	155.346	176.447	gene469	NC_010287.1	RefSeq	exon	539896	540912	.	+	.	tRNA N6-adenosine threonylcarbamoyltransferase
oppA3	4018.4	3591.34	4445.47	1.23743	0.091146	3.37205	0.000746122	0.00107873	324.758	324.779	362.4	472.189	408.241	372.177	gene470	NC_010287.1	RefSeq	exon	540876	542432	.	+	.	Oligopeptide ABC transporter substrate-binding protein
oppB	905.826	935.033	876.619	-1.06692	0.126788	-0.737069	0.46108	0.494483	131.579	135.594	168.301	148.629	138.643	120.997	gene471	NC_010287.1	RefSeq	exon	542591	543532	.	+	.	Oligopeptide ABC transporter permease
oppC	804.06	640.951	967.168	1.50971	0.115306	5.15385	2.55194e-07	4.6753e-07	104.388	107.224	120.772	162.578	186.123	152.853	gene472	NC_010287.1	RefSeq	exon	543564	544409	.	+	.	Oligopeptide ABC transporter permease
oppD	440.137	403.99	476.284	1.18122	0.121251	1.98162	0.0475216	0.0586385	73.2957	66.9981	72.2219	82.8286	83.5606	84.1562	gene473	NC_010287.1	RefSeq	exon	544402	545235	.	+	.	Oligopeptide ABC transporter ATP-binding protein
oppF	233.214	207.55	258.878	1.2489	0.173212	1.85122	0.064138	0.078237	44.2994	41.3065	36.7811	47.5294	48.8399	56.2847	gene474	NC_010287.1	RefSeq	exon	545250	545993	.	+	.	Oligopeptide ABC transporter ATP-binding protein
CTL0455	1520.94	936.062	2105.83	2.25274	0.0937445	12.4987	7.59048e-36	3.55457e-35	178.785	168.095	200.678	426.536	422.701	382.584	gene475	NC_010287.1	RefSeq	exon	546305	547054	.	+	.	Hypothetical protein
CTL0456	2973.82	1896.8	4050.83	2.13559	0.0749721	14.6006	2.78472e-48	1.70276e-47	183.223	193.666	210.797	433.399	424.719	396.949	gene476	NC_010287.1	RefSeq	exon	547084	548499	.	+	.	Sodium:sulfate symporter
pfkA	2437.98	1806.81	3069.14	1.69897	0.109005	7.01492	2.30085e-12	5.07774e-12	154.663	144.566	177.717	303.564	273.978	232.62	gene477	NC_010287.1	RefSeq	exon	548519	550180	.	+	.	Pyrophosphate--fructose 6-phosphate 1-phosphotransferase
CTL0458	1114.49	1004.48	1224.49	1.21854	0.0964021	2.95794	0.00309704	0.00422924	159.264	171.837	187.963	223.27	205.934	203.547	gene478	NC_010287.1	RefSeq	exon	550189	551037	.	+	.	Hypothetical protein
pfkA_2	1185.77	996.642	1374.9	1.37923	0.120303	3.85576	0.00011537	0.000175524	88.8539	80.9987	95.6274	142.18	117.88	106.178	gene479	NC_010287.1	RefSeq	exon	551019	552665	.	+	.	Pyrophosphate--fructose 6-phosphate 1-phosphotransferase
tRNA-Met	272.691	194.6	350.782	1.81287	0.186952	4.5909	4.41345e-06	7.38138e-06	422.548	309.113	422.054	719.574	604.903	755.184	gene480	NC_010287.1	RefSeq	exon	552720	552793	.	-	.	tRNA-Met
tRNA-Met	11.8681	3.3911	20.3452	5.8976	0.771296	3.31925	0.000902581	0.00129132	3.85888	8.37189	8.14924	42.245	45.6886	34.3377	gene481	NC_010287.1	RefSeq	exon	552812	552884	.	-	.	tRNA-Met
gseA	6849.63	5817.29	7881.97	1.35441	0.0857006	5.1069	3.27479e-07	5.94291e-07	656.862	664.367	648.027	942.775	965.066	760.347	gene482	NC_010287.1	RefSeq	exon	552911	554206	.	-	.	3-deoxy-D-manno-octulosonic acid transferase
leuS	9022.53	11513.8	6531.23	-1.76313	0.0637945	-12.8246	1.19474e-37	5.76359e-37	715.984	710.167	627.239	386.698	385.547	392.541	gene483	NC_010287.1	RefSeq	exon	554203	556662	.	-	.	Leucine--tRNA ligase
hemL	1641.76	1874.3	1409.21	-1.33038	0.102282	-4.02651	5.6611e-05	8.77973e-05	225.647	217.476	204.861	175.944	138.468	172.78	gene484	NC_010287.1	RefSeq	exon	556859	558127	.	+	.	Glutamate-1-semialdehyde-2,1-aminomutase
CTL0463	551.499	381.914	721.085	1.88766	0.134726	6.80344	1.02151e-11	2.22355e-11	83.274	101.092	109.586	176.016	198.946	180.044	gene485	NC_010287.1	RefSeq	exon	558119	558688	.	-	.	Hypothetical protein
CTL0464	767.1	421.36	1112.84	2.63839	0.104897	13.3432	1.29831e-40	6.70096e-40	127.615	144.535	141.404	356.912	350.688	384.624	gene486	NC_010287.1	RefSeq	exon	558708	559154	.	-	.	Hypothetical protein
rpiA	1125.6	1145.78	1105.42	-1.03826	0.0853643	-0.634611	0.525682	0.5564	223.736	241.8	224.004	229	217.198	219.051	gene487	NC_010287.1	RefSeq	exon	559144	559872	.	-	.	Ribose-5-phosphate isomerase A
CTL0466	1185.67	1029.58	1341.77	1.30241	0.0975546	3.90739	9.32973e-05	0.00014262	84.9037	95.857	93.9926	112.551	130.801	114.713	gene488	NC_010287.1	RefSeq	exon	559967	561610	.	-	.	Inclusion membrane protein
dhnA	6631.28	5137.9	8124.66	1.58207	0.0515217	12.8454	9.12785e-38	4.42563e-37	717.295	700.373	735.237	1106.9	1156.52	1141.01	gene489	NC_010287.1	RefSeq	exon	561914	562960	.	+	.	1,6-fructose bisphosphate aldolase
xasA	7247.41	6592.07	7902.75	1.19887	0.053025	4.93493	8.01775e-07	1.4149e-06	676.197	676.955	711.135	830.881	845.125	798.715	gene490	NC_010287.1	RefSeq	exon	562974	564374	.	+	.	Glutamate/gamma-aminobutyrate antiporter
CTL0469	497.692	543.838	451.547	-1.20631	0.121369	-2.22957	0.0257759	0.0327313	103.842	111.616	96.4274	86.8057	83.2957	88.8556	gene491	NC_010287.1	RefSeq	exon	564468	565232	.	+	.	Hypothetical protein
surE	1587.11	589.904	2584.32	4.39646	0.0955154	22.3665	8.34738e-111	1.2925e-109	104.149	92.4305	107.179	411.667	438.645	480.424	gene492	NC_010287.1	RefSeq	exon	565363	566214	.	+	.	5'-nucleotidase SurE
ubiA	358.747	303.538	413.957	1.35971	0.155807	2.84517	0.00443875	0.00600169	45.7102	50.2327	50.5562	73.2805	70.8728	55.6385	gene493	NC_010287.1	RefSeq	exon	566326	567234	.	+	.	4-hydroxybenzoate octaprenyltransferase
CTL0472	283.717	315.742	251.691	-1.25713	0.172772	-1.91083	0.0560271	0.0686922	82.2229	73.2835	83.7373	74.9223	61.5453	54.2433	gene494	NC_010287.1	RefSeq	exon	567231	567809	.	+	.	Aromatic acid decarboxylase
CTL0473	21341.4	24169	18513.7	-1.30573	0.0540404	-7.1217	1.06603e-12	2.38552e-12	4003.6	4038.89	3778.44	3109.1	3076.95	2868.95	gene495	NC_010287.1	RefSeq	exon	567806	568702	.	-	.	Hypothetical exported protein
tRNA-Asp	39.0172	34.138	43.8964	1.28831	0.410115	0.891171	0.372838	0.410359	78.0381	66.07	58.2836	66.6786	113.864	79.7028	gene496	NC_010287.1	RefSeq	exon	568726	568799	.	-	.	tRNA-Asp
tRNA-Val	14.9293	12.9378	16.9208	1.28925	0.754939	0.485508	0.627316	0.65438	28.9416	40.6635	8.14924	22.5307	52.9026	26.2582	gene497	NC_010287.1	RefSeq	exon	568807	568879	.	-	.	tRNA-Val
CTL0474	86.6025	85.9696	87.2353	1.00548	0.335725	0.0234846	0.981264	0.981264	68.9262	112.075	86.4918	102.067	110.802	58.5618	gene498	NC_010287.1	RefSeq	exon	568992	569132	.	-	.	Hypothetical protein
CTL0475	243.511	294.806	192.216	-1.53886	0.175705	-3.53924	0.000401274	0.000592651	112.097	108.739	113.368	79.687	78.018	60.1993	gene499	NC_010287.1	RefSeq	exon	569159	569545	.	-	.	Hypothetical protein
CTL0476	2688.04	3422.57	1953.51	-1.75206	0.0642855	-12.5853	2.54402e-36	1.20309e-35	637.225	625.212	598.212	356.411	344.555	361.043	gene500	NC_010287.1	RefSeq	exon	569687	570493	.	-	.	Inclusion membrane protein
CTL0477	200.3	186.928	213.673	1.14425	0.219511	0.885622	0.375821	0.41233	64.7145	51.3223	68.6675	87.0527	57.3274	66.7511	gene501	NC_010287.1	RefSeq	exon	570885	571328	.	-	.	Inclusion membrane protein
CTL0477A	427.345	375.824	478.866	1.27336	0.159513	2.18566	0.0288402	0.0361917	133.979	141.962	170.891	205.592	205.511	158.239	gene502	NC_010287.1	RefSeq	exon	571436	571804	.	-	.	Inclusion membrane protein
CTL0478	539.65	469.424	609.875	1.30071	0.119399	3.17671	0.00148958	0.00209064	146.854	124.869	127.395	173.718	176.221	168.596	gene503	NC_010287.1	RefSeq	exon	571903	572418	.	-	.	Inclusion membrane protein
CTL0479	130.759	110.932	150.585	1.35896	0.217639	2.03321	0.0420311	0.0519303	44.8475	39.9613	36.256	52.6767	53.7101	57.953	gene504	NC_010287.1	RefSeq	exon	572547	572948	.	-	.	Inclusion membrane protein
CTL0480	151.648	138.419	164.876	1.18394	0.220758	1.10347	0.269825	0.304743	34.5569	36.4886	31.7076	49.3978	38.3159	34.6795	gene505	NC_010287.1	RefSeq	exon	573229	573819	.	-	.	Inclusion membrane protein
CTL0481	577.654	336.157	819.151	2.4444	0.147198	8.76021	1.94883e-18	5.37607e-18	76.9454	71.0042	79.6406	148.483	207.235	198.876	gene506	NC_010287.1	RefSeq	exon	573969	574616	.	-	.	Inclusion membrane protein
CTL0482	1774.96	1772.13	1777.79	1.00311	0.0785771	0.0570875	0.954475	0.958469	210.935	197.77	214.267	220.254	207.751	196.955	gene507	NC_010287.1	RefSeq	exon	574842	576089	.	+	.	Sodium:dicarboxylate symport protein
CTL0483	434.511	355.521	513.5	1.45078	0.158869	3.37908	0.000727301	0.00105311	34.9972	28.6874	42.204	49.5488	51.8398	51.5525	gene508	NC_010287.1	RefSeq	exon	576273	577745	.	+	.	sodium-dependent amino acid transporter
incB	569.302	610.284	528.321	-1.15277	0.129319	-1.58601	0.112738	0.134112	260.247	230.059	279.071	209.728	246.16	210.159	gene509	NC_010287.1	RefSeq	exon	577850	578197	.	+	.	Inclusion membrane protein B
incC	1167.83	723.203	1612.46	2.22685	0.108902	10.6059	2.79787e-26	9.55857e-26	182.553	218.023	190.267	394.722	442.937	479.693	gene510	NC_010287.1	RefSeq	exon	578274	578810	.	+	.	Inclusion membrane protein C
CTL0486	1767.43	1969.27	1565.58	-1.25762	0.0800528	-4.131	3.6119e-05	5.65648e-05	101.682	97.9578	110.355	85.9401	80.9363	79.5712	gene511	NC_010287.1	RefSeq	exon	578868	581654	.	+	.	Hypothetical protein
CTL0487	1095.92	1085.56	1106.28	1.01811	0.132028	0.196113	0.844522	0.85702	342.597	370.949	436.831	447.437	396.874	328.023	gene512	NC_010287.1	RefSeq	exon	581683	582096	.	+	.	Crp family transcriptional regulator
acpP	24895	19805.7	29984.4	1.51391	0.0573502	10.432	1.77202e-25	5.9689e-25	11559.3	12741.6	12832.2	18050.8	19146.7	19019.2	gene513	NC_010287.1	RefSeq	exon	582157	582390	.	-	.	Acyl carrier protein
fabG	11232.4	11218.4	11246.4	1.00227	0.0510622	0.0640759	0.94891	0.953878	2236.24	2259.34	2093.08	2199.04	2219.99	2186.09	gene514	NC_010287.1	RefSeq	exon	582759	583505	.	-	.	3-oxoacyl-[acyl-carrier-protein] reductase
fabD	9808.76	9369.8	10247.7	1.09344	0.063032	2.04453	0.040901	0.0507955	1544.48	1499.29	1390.65	1703.51	1535.74	1610.66	gene515	NC_010287.1	RefSeq	exon	583502	584428	.	-	.	Malonyl-CoA-[acyl-carrier-protein] transacylase
fabH	10993.7	9811.53	12175.9	1.24078	0.0721961	4.31112	1.62428e-05	2.60754e-05	1476.23	1521.38	1324.18	1814	1654.77	1894.5	gene516	NC_010287.1	RefSeq	exon	584445	585440	.	-	.	3-oxoacyl-ACP synthase
recR	634.909	526.183	743.635	1.4135	0.188327	2.6511	0.00802305	0.0107272	101.141	114.961	166.728	205.251	189.805	145.983	gene517	NC_010287.1	RefSeq	exon	585566	586168	.	+	.	Recombination protein RecR
ctrR5	91.5728	90.561	92.5845	1.02053	0.265849	0.110272	0.912194	0.919859	198.733	166.242	179.283	219.674	173.136	163.609	ctrR5	NC_010287.1	RefSeq	exon	586228	586300	.	+	0	ctrR5
CTL0493	30742.7	30550	30935.3	1.0125	0.0548817	0.326533	0.744021	0.764732	1867.63	1875.79	1890.4	2005.37	1920.32	1779.19	gene518	NC_010287.1	RefSeq	exon	586542	588920	.	+	.	Outer membrane protein
ompH	3224.47	3055.19	3393.75	1.11073	0.0632219	2.39639	0.0165575	0.02148	874.507	830.251	862.996	996.454	933.862	921.987	gene519	NC_010287.1	RefSeq	exon	588987	589508	.	+	.	Outer membrane protein
lpxD	6989.32	5292.08	8686.56	1.64139	0.0507034	14.1	3.7991e-45	2.13283e-44	719.852	720.753	739.429	1229.11	1164.67	1184.59	gene520	NC_010287.1	RefSeq	exon	589536	590600	.	+	.	UDP-3-O-acylglucosamine N-acyltransferase
CTL0496	391.161	379.926	402.396	1.05954	0.135345	0.6165	0.537564	0.567101	48.9501	42.9605	47.3381	52.3857	49.2745	45.8241	gene521	NC_010287.1	RefSeq	exon	590597	591793	.	-	.	Hypothetical protein
pdhA	5087.69	4963.63	5211.75	1.05002	0.0633746	1.11116	0.266497	0.301695	687.449	693.249	747.98	750.221	775.432	709.433	gene522	NC_010287.1	RefSeq	exon	592015	593037	.	+	.	Pyruvate dehydrogenase E1 component subunit alpha
pdhB	3608.19	3665.42	3550.97	-1.03212	0.0553487	-0.82404	0.409917	0.445662	536.426	537.729	555.114	528.666	527.155	522.574	gene523	NC_010287.1	RefSeq	exon	593030	594016	.	+	.	Pyruvate dehydrogenase E1 component subunit beta
pdhC	3737.62	3837.74	3637.5	-1.05513	0.068164	-1.13589	0.256001	0.292225	420.91	428.074	456.201	412.779	435.449	388.857	gene524	NC_010287.1	RefSeq	exon	594021	595310	.	+	.	Pyruvate dehydrogenase complex dihydrolipoyllysine-residue acetyltransferase component
glgP	10109.3	2972.09	17246.6	5.80555	0.0719264	35.2782	1.2695e-272	2.03121e-270	165.217	171.971	196.108	1033.18	1075.57	985.896	gene525	NC_010287.1	RefSeq	exon	595337	597781	.	-	.	Glycogen phosphorylase
CTL0500A	410.495	320.775	500.215	1.56107	0.132039	4.86622	1.13754e-06	1.98913e-06	140.448	130.836	129.657	212.035	190.544	222.646	gene526	NC_010287.1	RefSeq	exon	597937	598287	.	+	.	Hypothetical protein
dnaA	1442.43	1478.78	1406.08	-1.0525	0.10026	-0.73635	0.461518	0.494483	147.424	154.172	171.613	161.205	155.054	133.684	gene527	NC_010287.1	RefSeq	exon	598341	599711	.	-	.	Chromosomal replication initiation protein DnaA
oxaA	11061.1	10166	11956.1	1.1763	0.0468899	4.99601	5.85299e-07	1.04635e-06	620.118	626.77	639.751	719.834	749.982	749.039	gene528	NC_010287.1	RefSeq	exon	599788	602151	.	-	.	Membrane protein insertase
lgt	1169.89	969.242	1370.54	1.41082	0.0947547	5.24024	1.60371e-07	2.98945e-07	174.729	187.939	156.532	248.769	246.485	238.909	gene529	NC_010287.1	RefSeq	exon	602461	603279	.	-	.	prolipoprotein diacylglyceryl transferase
CTL0505	4192.98	3455.56	4930.4	1.42622	0.0793799	6.45243	1.10073e-10	2.30722e-10	750.109	781.315	808.111	1156.46	1190.86	990.737	gene530	NC_010287.1	RefSeq	exon	603530	604177	.	+	.	Hypothetical protein
CTL0506	1396.9	1002.41	1791.4	1.78981	0.0787898	10.6588	1.58546e-26	5.45536e-26	198.212	181.408	190.775	337.854	334.005	347.493	gene531	NC_010287.1	RefSeq	exon	604181	604951	.	+	.	Hypothetical protein
SRP_RNA	210.229	184.103	236.355	1.28758	0.256288	1.42285	0.154779	0.182093	232.595	258.717	249.692	262.178	231.907	457.231	SRP_RNA	NC_010287.1	RefSeq	exon	604993	605101	.	-	0	SRP_RNA
CTL0507	379.542	291.49	467.595	1.60602	0.181243	3.7711	0.000162528	0.000245711	90.9651	101.858	140.203	199.168	164.569	170.489	gene532	NC_010287.1	RefSeq	exon	605159	605542	.	-	.	Hypothetical protein
CTL0508	1295.96	1043.38	1548.55	1.48531	0.109184	5.22751	1.71811e-07	3.1903e-07	122.748	109.817	135.106	193.372	190.768	161.544	gene533	NC_010287.1	RefSeq	exon	605731	606975	.	+	.	Hypothetical protein
CTL0509	1031.16	881.956	1180.36	1.3363	0.100835	4.14778	3.35718e-05	5.27479e-05	105.608	108.074	104.78	147.384	152.857	125.97	gene534	NC_010287.1	RefSeq	exon	606965	608179	.	+	.	Hypothetical protein
CTL0510	1120.71	1000.92	1240.51	1.23809	0.0875244	3.5203	0.000431067	0.000635675	127.453	132.396	130.48	162.098	170.547	151.12	gene535	NC_010287.1	RefSeq	exon	608183	609307	.	-	.	Cysteine desulfurase
CTL0511	5418.79	2975.49	7862.09	2.64316	0.059535	23.5537	1.15159e-122	2.12601e-121	557.363	581.929	608.234	1495.29	1527.46	1594.71	gene536	NC_010287.1	RefSeq	exon	609313	610059	.	-	.	protein phosphatase
CTL0512	1847.24	1703.5	1990.98	1.16775	0.0732012	3.05636	0.00224042	0.0030858	494.118	524.019	500.884	611.763	563.014	600.59	gene537	NC_010287.1	RefSeq	exon	610378	610869	.	+	.	Hypothetical protein
dnaQ	1618.42	1576.24	1660.6	1.05473	0.0807488	0.951937	0.341129	0.377721	314.342	320.5	354.469	336.183	349.574	356.496	gene538	NC_010287.1	RefSeq	exon	610878	611576	.	+	.	DNA polymerase III subunit epsilon
CTL0514	1068.42	955.784	1181.06	1.2371	0.0982774	3.12342	0.0017876	0.00248814	173.915	168.952	200.999	229.058	226.313	216.681	gene539	NC_010287.1	RefSeq	exon	611573	612343	.	+	.	Menaquinone biosynthesis protein
CTL0515	688.625	656.511	720.74	1.09721	0.0989978	1.35195	0.17639	0.205753	157.055	167.227	163.068	177.763	176.134	181.132	gene540	NC_010287.1	RefSeq	exon	612336	612926	.	+	.	Hypothetical protein
CTL0516	3712.77	3683.03	3742.5	1.01526	0.0832075	0.26259	0.792867	0.814066	263.702	285.49	283.272	306.005	290.126	249.776	gene541	NC_010287.1	RefSeq	exon	612947	614887	.	-	.	ABC transporter ATP-binding protein/permease
accA	4694.06	4093.87	5294.24	1.29396	0.058192	6.38904	1.66932e-10	3.46123e-10	606.446	605.686	629.978	756.58	813.247	812.412	gene542	NC_010287.1	RefSeq	exon	614853	615827	.	-	.	Acetyl-CoA carboxylase carboxyltransferase subunit alpha
CTL0518	8086.17	5521.26	10651.1	1.92943	0.0523474	18.1131	2.51235e-73	2.297e-72	666.234	681.983	701.09	1275.13	1358.88	1319.32	gene543	NC_010287.1	RefSeq	exon	615960	617141	.	-	.	Hypothetical protein
ihfA	35029.3	17624	52434.5	2.97529	0.0618673	25.4259	1.30454e-142	3.29568e-141	8269.66	8502.19	8746.23	23614	27333.3	24973.6	gene544	NC_010287.1	RefSeq	exon	617259	617561	.	-	.	DNA-binding protein HU
amiA	7551.56	9296.05	5807.06	-1.60143	0.0558053	-12.1738	4.28747e-34	1.95999e-33	1796.91	1775.58	1656.17	1114.94	1085.88	1065.42	gene545	NC_010287.1	RefSeq	exon	617781	618560	.	-	.	N-acetylmuramoyl alanine amidase
murE	11501.6	13711.9	9291.3	-1.47613	0.0542648	-10.3534	4.03926e-25	1.35111e-24	1403.84	1364.62	1374.57	991.006	906.354	909.987	gene546	NC_010287.1	RefSeq	exon	618475	619926	.	-	.	UDP-N-acetylmuramoyl-L-alanyl-D-glutamate--2,6-diaminopimelate ligase
ctrR35_n	206.377	114.841	297.913	2.6044	0.17668	7.81612	5.44746e-15	1.35833e-14	73.9168	64.2174	70.0599	173.309	186.421	180.352	ctrR35_n	NC_010287.1	RefSeq	exon	620107	620348	.	+	0	ctrR35_n
pbp	2027.91	1897.12	2158.69	1.13646	0.0736726	2.50493	0.0122476	0.0161286	138.676	146.095	143.368	172.596	159.919	154.656	gene547	NC_010287.1	RefSeq	exon	620249	622192	.	-	.	Penicillin-binding protein
CTL0523	183.795	178.645	188.945	1.05585	0.33208	0.236101	0.813355	0.830036	105.148	70.9368	96.0507	126.354	116.417	45.0542	gene548	NC_010287.1	RefSeq	exon	622179	622466	.	-	.	Hypothetical protein
CTL0524	966.144	1112.95	819.339	-1.35948	0.110829	-3.99766	6.39714e-05	9.88929e-05	202.149	176.837	161.735	142.071	127.33	128.672	gene549	NC_010287.1	RefSeq	exon	622466	623368	.	-	.	Ribosomal RNA small subunit methyltransferase H
CTL0525	5597.87	2478.55	8717.2	3.51969	0.0783294	23.1771	7.75645e-119	1.30635e-117	610.347	618.385	689.06	2035.62	2335.59	2373.77	gene550	NC_010287.1	RefSeq	exon	623646	624212	.	+	.	Hypothetical protein
CTL0526	1129.75	608.801	1650.7	2.71895	0.0973535	14.8228	1.04387e-49	6.59288e-49	229.718	196.233	209.984	550.205	562.147	611.918	gene551	NC_010287.1	RefSeq	exon	624219	624638	.	+	.	Hypothetical protein
dnaA	5395.96	6170.68	4621.24	-1.33603	0.0821519	-5.0876	3.62614e-07	6.5681e-07	625.482	658.439	695.022	539.981	503.909	438.147	gene552	NC_010287.1	RefSeq	exon	624880	626247	.	+	.	Chromosomal replication initiation protein DnaA
CTL0528	1538.8	1115.58	1962.01	1.76053	0.104958	7.7747	7.56282e-15	1.86162e-14	250.399	275.054	311.176	471.633	457.605	542.163	gene553	NC_010287.1	RefSeq	exon	626299	626883	.	+	.	Polymer-forming cytoskeletal protein
CTL0529	74.532	85.7942	63.2699	-1.36102	0.359935	-1.23548	0.216653	0.249086	22.4078	19.9747	14.647	12.4601	20.2137	9.38319	gene554	NC_010287.1	RefSeq	exon	626855	627514	.	-	.	Hypothetical protein
nqrB	10946.9	8440.21	13453.6	1.59455	0.0501767	13.4155	4.90466e-41	2.55895e-40	809.231	790.208	849.554	1282.91	1315.74	1305.01	gene555	NC_010287.1	RefSeq	exon	627516	629027	.	+	.	Na(+)-translocating NADH-quinone reductase subunit B
nqrC	2880.8	2427.04	3334.56	1.37434	0.0823421	5.57117	2.53038e-08	4.84864e-08	356.344	356.388	406.918	514.954	546.741	476.616	gene556	NC_010287.1	RefSeq	exon	629031	629981	.	+	.	Na(+)-translocating NADH-quinone reductase subunit C
nqrD	938.062	836.742	1039.38	1.24306	0.117106	2.68042	0.00735303	0.0098726	171.564	187.805	212.429	245.302	210.266	254.707	gene557	NC_010287.1	RefSeq	exon	629971	630612	.	+	.	Na(+)-translocating NADH-quinone reductase subunit D
nqrE	850.306	750.117	950.494	1.26972	0.103172	3.33921	0.000840182	0.00120926	160.779	139.453	147.51	187.411	179.123	200.813	gene558	NC_010287.1	RefSeq	exon	630618	631352	.	+	.	Na(+)-translocating NADH-quinone reductase subunit E
gcsH	859.789	928.745	790.832	-1.17579	0.106665	-2.19033	0.0285003	0.0358119	358.887	379.563	412.561	349.623	332.238	298.232	gene559	NC_010287.1	RefSeq	exon	631376	631729	.	-	.	Glycine cleavage system protein H
CTL0535	11571.9	12759.5	10384.3	-1.22904	0.0702478	-4.23541	2.28137e-05	3.60216e-05	882.873	883.682	933.81	788.055	748.905	660.716	gene560	NC_010287.1	RefSeq	exon	631749	633821	.	-	.	Hypothetical protein
CTL0536	568.749	478.721	658.778	1.37569	0.113594	4.05086	5.10288e-05	7.92681e-05	46.7521	49.0756	51.5575	71.4163	63.3177	68.0857	gene561	NC_010287.1	RefSeq	exon	634016	635440	.	-	.	Phospholipase D
lplA	578.381	399.381	757.38	1.89794	0.157014	5.88759	3.9187e-09	7.82111e-09	67.099	77.7273	98.5294	151.339	172.127	138.03	gene562	NC_010287.1	RefSeq	exon	635446	636165	.	-	.	Lipoate-protein ligase A
clpC	46968.6	27565.4	66371.9	2.40795	0.0411568	30.8042	2.30183e-208	1.3811e-206	1553.19	1556.38	1605.23	3735.29	3820.49	3796.51	gene563	NC_010287.1	RefSeq	exon	636430	638994	.	+	.	ATP-dependent Clp protease ATP-binding subunit
mnmA	1611.94	1450.68	1773.19	1.2218	0.0799321	3.61571	0.000299524	0.000445803	203.623	201.446	185.87	231.936	253.939	236.44	gene564	NC_010287.1	RefSeq	exon	638975	640051	.	-	.	tRNA-specific 2-thiouridylase MnmA
CTL0540	1627.36	944.201	2310.52	2.44743	0.120889	10.6814	1.24391e-26	4.31101e-26	80.2716	82.5166	81.6006	168.234	240.682	189.119	gene565	NC_010287.1	RefSeq	exon	640283	641977	.	+	.	Putative inclusion membrane protein
CTL0541	48871.3	20251.8	77490.7	3.82629	0.0471942	41.0209	0	0	2500.75	2624.84	2627.32	9558.07	9994.47	10112.9	gene566	NC_010287.1	RefSeq	exon	642064	643209	.	-	.	Hypothetical protein
CTL0542	1202.27	1536.05	868.483	-1.77075	0.0874673	-9.42474	4.31154e-21	1.27749e-20	332.803	335.835	325.306	200.741	173.987	187.249	gene567	NC_010287.1	RefSeq	exon	643267	643944	.	-	.	PTS fructose transporter subunit IIA
ptsN_2	837.142	1147.89	526.392	-2.17695	0.119822	-9.36646	7.50058e-21	2.18862e-20	371.759	361.308	322.702	153.871	145.732	184.545	gene568	NC_010287.1	RefSeq	exon	643947	644423	.	-	.	PTS fructose transporter subunit IIA
dut	2329.76	3080.82	1578.69	-1.95262	0.0711455	-13.5696	6.06929e-42	3.25504e-41	1057.66	1011.6	1016.62	559.042	499.769	522.472	gene569	NC_010287.1	RefSeq	exon	644425	644862	.	-	.	Deoxyuridine 5'-triphosphate nucleotidohydrolase
accD	6433.17	7469.81	5396.53	-1.38423	0.0487739	-9.61753	6.74314e-22	2.03566e-21	1164.02	1173.23	1197.97	861.403	843.049	849.548	gene570	NC_010287.1	RefSeq	exon	644899	645825	.	-	.	Acetyl-CoA carboxylase subunit beta
sodM	2153.22	2417.74	1888.7	-1.28149	0.078079	-4.58283	4.58725e-06	7.65871e-06	596.285	582.749	529.035	469.453	433.904	430.953	gene571	NC_010287.1	RefSeq	exon	645896	646516	.	-	.	Superoxide dismutase
mrsA	6993.1	7368.24	6617.96	-1.1131	0.0637999	-2.42286	0.0153987	0.020058	607.343	608.11	598.567	537.632	506.92	584.753	gene572	NC_010287.1	RefSeq	exon	646648	648429	.	-	.	Phosphoglucomutase
CTL0548	424.88	550.343	299.417	-1.83275	0.129633	-6.7422	1.56005e-11	3.35795e-11	172.45	161.368	182.091	89.6172	93.3965	97.67	gene573	NC_010287.1	RefSeq	exon	648581	649048	.	-	.	Hypothetical protein
rnc	466.038	566.263	365.812	-1.54949	0.131932	-4.78882	1.67764e-06	2.89664e-06	107.661	124.061	125.218	74.4386	83.4826	72.6658	gene574	NC_010287.1	RefSeq	exon	649157	649852	.	+	.	Ribonuclease III
radA	994.643	1124.85	864.431	-1.30016	0.0897496	-4.21941	2.44947e-05	3.86123e-05	120.522	114.298	126.715	93.6839	92.9786	91.1706	gene575	NC_010287.1	RefSeq	exon	649836	651200	.	+	.	DNA repair protein RadA
hemC	1255.17	1130.79	1379.56	1.22054	0.0865297	3.32283	0.000891092	0.00127679	240.375	229.09	213.867	265.061	279.994	288.604	gene576	NC_010287.1	RefSeq	exon	651178	651903	.	+	.	porphobilinogen deaminase
CTL0552	770.869	741.301	800.437	1.07976	0.132783	0.833778	0.404406	0.44017	277.168	331.102	342.673	304.181	396.249	326.374	gene577	NC_010287.1	RefSeq	exon	652304	652645	.	+	.	Hypothetical protein
pknD	3617.56	4038.73	3196.4	-1.26393	0.0713343	-4.73704	2.16865e-06	3.71768e-06	211.55	203.965	216.166	171.584	175.54	152.812	gene578	NC_010287.1	RefSeq	exon	652698	655502	.	-	.	Serine/threonine-protein kinase
valS	4844.73	5715.07	3974.4	-1.43808	0.0557399	-9.40344	5.28098e-21	1.55038e-20	298.93	299.754	290.433	209.165	198.012	211.136	gene579	NC_010287.1	RefSeq	exon	655517	658336	.	-	.	Valine--tRNA ligase
CTL0555	813.939	888.265	739.613	-1.20043	0.111832	-2.35662	0.0184421	0.0237962	242.392	257.183	255.655	213.96	183.705	231.177	gene580	NC_010287.1	RefSeq	exon	658463	658978	.	-	.	Hypothetical protein
atpK	789.644	912.787	666.5	-1.37008	0.105258	-4.31568	1.59112e-05	2.55858e-05	324.019	295.532	320.489	237.927	239.411	209.061	gene581	NC_010287.1	RefSeq	exon	658899	659324	.	-	.	V-type ATP synthase subunit K
atpI	3991.17	4906.16	3076.18	-1.59574	0.0700575	-9.62384	6.34174e-22	1.92053e-21	390.55	364.405	348.852	238.487	236.665	216.941	gene582	NC_010287.1	RefSeq	exon	659386	661335	.	-	.	V-type ATP synthase subunit I
CTL0558	1249.83	1566.68	932.988	-1.681	0.0960718	-7.79958	6.21149e-15	1.53686e-14	360.639	362.209	400.242	237.17	229.751	201.901	gene583	NC_010287.1	RefSeq	exon	661341	661952	.	-	.	V-type ATP synthase subunit D
CTL0559	3520.83	4418.58	2623.07	-1.68328	0.0653141	-11.5025	1.2821e-30	5.1071e-30	509.496	473.79	488.631	290.046	278.439	305.312	gene584	NC_010287.1	RefSeq	exon	661937	663253	.	-	.	V-type ATP synthase subunit beta
CTL0560	6065.62	7358.06	4773.17	-1.54207	0.0576343	-10.8419	2.17923e-27	7.83543e-27	626.843	613.065	577.728	405.165	382.809	391.125	gene585	NC_010287.1	RefSeq	exon	663256	665031	.	-	.	V-type ATP synthase subunit alpha
CTL0561	1983.08	2529.9	1436.25	-1.76379	0.107956	-7.58349	3.36394e-14	7.97378e-14	489.895	443.837	451.927	293.887	274.816	217.954	gene586	NC_010287.1	RefSeq	exon	665025	665825	.	-	.	Hypothetical protein
CTL0562	7088.92	8170.45	6007.4	-1.36062	0.054699	-8.12196	4.58709e-16	1.17743e-15	1923.14	1970.46	1823.35	1432.26	1372.41	1398.78	gene587	NC_010287.1	RefSeq	exon	665992	666618	.	-	.	V-type ATP synthase subunit E
CTL0563	2555.44	1461.7	3649.18	2.49877	0.0765657	17.256	1.00858e-66	8.27553e-66	286.651	289.181	326.104	740.538	785.118	726.052	gene588	NC_010287.1	RefSeq	exon	666727	667437	.	+	.	Hypothetical protein
CTL0564	3782.3	3396.69	4167.91	1.22617	0.085588	3.43692	0.000588379	0.000857122	1294.15	1350.44	1361.3	1790.09	1696.42	1428.92	gene589	NC_010287.1	RefSeq	exon	667445	667816	.	-	.	Hypothetical protein
tal	70748.2	48162.4	93334	1.93803	0.0608859	15.6784	2.12646e-55	1.4376e-54	6899.9	6909.49	7663.95	13391.9	13550.2	14671.1	gene590	NC_010287.1	RefSeq	exon	667861	668844	.	-	.	Transaldolase
rpoC	95393	129000	61785.8	-2.08791	0.0433171	-24.5182	9.44767e-133	2.10925e-131	4523.98	4569.77	4410.15	2197.99	2093.92	2175.9	gene591	NC_010287.1	RefSeq	exon	668956	673146	.	-	.	DNA-directed RNA polymerase subunit beta'
rpoB	52082.8	70579.8	33585.7	-2.10155	0.0441002	-24.2959	2.16657e-130	4.52153e-129	2813.58	2709.81	2714.1	1340.75	1278.47	1300.61	gene592	NC_010287.1	RefSeq	exon	673171	676929	.	-	.	DNA-directed RNA polymerase subunit beta
rplL	9041.91	11977	6106.81	-1.96166	0.0529783	-18.3485	3.39106e-75	3.2883e-74	4466.68	4368.9	4534.75	2378.7	2199.39	2239.14	gene593	NC_010287.1	RefSeq	exon	677290	677682	.	-	.	50S ribosomal protein L7/L12
rplJ	7796.97	10354.4	5239.57	-1.9773	0.0694321	-14.1654	1.50049e-45	8.52347e-45	3013.74	2873.39	2865.58	1613.45	1453.37	1362.28	gene594	NC_010287.1	RefSeq	exon	677714	678232	.	-	.	50S ribosomal protein L10
rplA	12549.7	16239.5	8859.86	-1.8327	0.0522236	-16.7352	7.25879e-63	5.61971e-62	3501.08	3402.09	3289.37	1846.21	1793.07	1921.49	gene595	NC_010287.1	RefSeq	exon	678254	678952	.	-	.	50S ribosomal protein L1
rplK	6775.44	8822.63	4728.25	-1.86641	0.062301	-14.4502	2.4986e-47	1.4626e-46	3160.51	2920.68	3004.85	1667.42	1678.35	1523.65	gene596	NC_010287.1	RefSeq	exon	678975	679400	.	-	.	50S ribosomal protein L11
nusG	7314.88	9269.42	5360.35	-1.73028	0.0718075	-11.0157	3.21132e-28	1.19956e-27	2538.62	2585.65	2283.14	1488.2	1475.31	1320.07	gene597	NC_010287.1	RefSeq	exon	679506	680054	.	-	.	GTPase ObgE
secE	1270.77	1701.05	840.491	-2.02483	0.35341	-2.87995	0.0039774	0.00539308	891.48	915.845	1189.79	610.998	580.905	288.979	gene598	NC_010287.1	RefSeq	exon	680058	680306	.	-	.	Preprotein translocase subunit SecE
tRNA-Trp	79.3158	67.0972	91.5345	1.3747	0.282977	1.62244	0.10471	0.125339	131.202	117.206	154.836	163.347	182.754	204.006	gene599	NC_010287.1	RefSeq	exon	680336	680408	.	-	.	tRNA-Trp
tufA	57414.4	69539.1	45289.7	-1.53539	0.0518263	-11.936	7.68004e-33	3.3211e-32	8860.9	8698.27	8186.08	5460.08	5490.49	5816.88	gene600	NC_010287.1	RefSeq	exon	680449	681633	.	-	.	Elongation factor Tu
tRNA-Thr	466.869	457.883	475.854	1.03754	0.156684	0.33929	0.734391	0.755644	946.82	1035.56	807.652	1022.25	802.122	1075.16	gene601	NC_010287.1	RefSeq	exon	681679	681750	.	-	.	tRNA-Thr
ctrR19_n	1291.72	1348.98	1234.45	-1.09265	0.0994492	-1.28545	0.198635	0.229747	1769.35	1590.28	1531.48	1576.78	1340.49	1558.58	ctrR19_n	NC_010287.1	RefSeq	exon	681773	681893	.	-	0	ctrR19_n
infA	1553.33	1857.49	1249.18	-1.48803	0.0845917	-6.7785	1.21428e-11	2.62546e-11	1237.82	1284.04	1148.92	846.448	769.373	852.82	gene602	NC_010287.1	RefSeq	exon	681981	682202	.	-	.	Translation initiation factor IF-1
CTL0576	2628.23	1669.32	3587.13	2.14955	0.0853784	12.9311	3.00485e-38	1.46429e-37	251.583	275.036	276.411	515.559	591.294	618.741	gene603	NC_010287.1	RefSeq	exon	682615	683526	.	+	.	Hypothetical protein
CTL0577	337.948	372.318	303.578	-1.23307	0.192816	-1.5676	0.116975	0.138808	120.053	134.574	110.794	123.263	100.141	74.5497	gene604	NC_010287.1	RefSeq	exon	683523	683969	.	+	.	Fe-S metabolism protein SufE
CTL0580	835.495	1105.17	565.816	-1.95145	0.10662	-9.0466	1.47493e-19	4.17681e-19	839.708	835.379	974.424	446.012	468.108	442.35	gene606	NC_010287.1	RefSeq	exon	686181	686363	.	-	.	Hypothetical protein
tRNA-Met	132.685	139.44	125.931	-1.10292	0.220185	-0.641839	0.520978	0.553251	268.192	249.961	319.858	245.021	257.299	254.503	gene607	NC_010287.1	RefSeq	exon	686973	687045	.	+	.	tRNA-Met
trpC	1257.44	1385	1129.87	-1.22603	0.101446	-2.89808	0.00375456	0.00509814	301.916	341.987	325.2	268.877	234.334	287.375	gene608	NC_010287.1	RefSeq	exon	687086	687712	.	-	.	N-(5'-phosphoribosyl)anthranilate isomerase
tpiA	1900.59	1901.68	1899.5	-1.002	0.0883265	-0.0325983	0.973995	0.977048	310.893	340.02	360.362	357.108	343.634	309.377	gene609	NC_010287.1	RefSeq	exon	687908	688732	.	+	.	Triosephosphate isomerase
xseA	1685.34	1811.39	1559.3	-1.16211	0.0891334	-2.43173	0.0150268	0.0196002	166.731	164.988	180.655	161.717	135.701	143.647	gene610	NC_010287.1	RefSeq	exon	688746	690296	.	+	.	Exodeoxyribonuclease VII large subunit
xseB	812.532	970.675	654.388	-1.48078	0.106499	-5.31793	1.04955e-07	1.96792e-07	652.151	662.177	630.208	386.777	456.886	467.262	gene611	NC_010287.1	RefSeq	exon	690280	690498	.	+	.	Exodeoxyribonuclease VII small subunit
CTL0584	625.44	738.525	512.354	-1.43956	0.116777	-4.50112	6.75974e-06	1.11501e-05	374.05	405.833	406.947	265.839	253.987	303.542	gene612	NC_010287.1	RefSeq	exon	690505	690777	.	+	.	Hypothetical protein
dxs	2867.53	3628.72	2106.35	-1.72271	0.068007	-11.5383	8.46278e-31	3.41356e-30	277.743	262.42	287.703	166.676	157.375	156.498	gene613	NC_010287.1	RefSeq	exon	690774	692696	.	+	.	1-deoxy-D-xylulose-5-phosphate synthase
pykF	3738.3	3075.66	4400.95	1.43105	0.0695103	7.43886	1.0156e-13	2.34935e-13	319.374	302.64	303.466	462.371	407.307	454.587	gene614	NC_010287.1	RefSeq	exon	692793	694250	.	+	.	Pyruvate kinase
uvrA	3332.69	3078.6	3586.78	1.16589	0.0708958	3.1233	0.00178835	0.00248814	82.4445	78.8058	90.6879	99.8625	95.9398	97.7225	gene615	NC_010287.1	RefSeq	exon	694273	699633	.	+	.	Excinuclease ABC subunit A
dnaX	3429.67	3344.07	3515.27	1.05165	0.0603116	1.20466	0.228336	0.261587	365.142	340.752	341.289	364.519	364.864	371.414	gene616	NC_010287.1	RefSeq	exon	699851	701251	.	+	.	DNA polymerase III subunit delta'
CTL0589	176.209	170.694	181.724	1.05969	0.196024	0.426674	0.669617	0.695706	79.863	95.7075	81.7725	91.8454	99.5332	82.5923	gene617	NC_010287.1	RefSeq	exon	701244	701534	.	+	.	Nucleoid-associated protein
ptsI	1715.35	2324.64	1106.07	-2.10091	0.0723261	-14.8081	1.29826e-49	8.09307e-49	192.478	200.256	201.592	93.3313	92.7827	96.6675	gene618	NC_010287.1	RefSeq	exon	701544	703259	.	-	.	Phosphoenolpyruvate-protein Phosphotransferase
ptsH	429.442	552.161	306.724	-1.80423	0.134762	-6.31767	2.65542e-10	5.47039e-10	256.943	251.338	225.79	148.276	125.006	134.492	gene619	NC_010287.1	RefSeq	exon	703259	703588	.	-	.	Phosphocarrier protein HPr
CTL0592	129.121	104.414	153.827	1.46877	0.235916	2.35088	0.0187289	0.0241339	29.5722	32.8818	36.698	57.8507	46.7348	41.4903	gene620	NC_010287.1	RefSeq	exon	703726	704187	.	-	.	Hypothetical protein
CTL0592a	301.57	200.055	403.086	2.0147	0.174149	5.80287	6.5188e-09	1.29032e-08	91.1378	119.491	133.56	228.974	221.663	242.859	gene621	NC_010287.1	RefSeq	exon	704244	704498	.	-	.	Hypothetical protein
CTL0593	415.11	313.752	516.468	1.64211	0.144815	4.94117	7.76559e-07	1.37292e-06	28.446	33.0397	28.4811	45.0153	55.7599	47.319	gene622	NC_010287.1	RefSeq	exon	704471	706000	.	+	.	Hypothetical protein
CTL0594	17422.4	19415.7	15429	-1.25844	0.0482529	-6.87282	6.29448e-12	1.37961e-11	1447.01	1393.22	1341.43	1114.16	1101.5	1107.36	gene623	NC_010287.1	RefSeq	exon	706072	708108	.	-	.	2-oxoisovalerate dehydrogenase subunit alpha/beta
dnaJ	14156.3	18065.7	10247	-1.76303	0.075894	-10.779	4.32734e-27	1.54433e-26	2432.91	2245.62	2043.91	1312.55	1170.42	1330.05	gene624	NC_010287.1	RefSeq	exon	708143	709321	.	-	.	Chaperone protein DnaJ
rpsU	2326.79	2860.5	1793.09	-1.59732	0.116576	-5.79583	6.79853e-09	1.34016e-08	2459.69	2336.57	2293.87	1701.65	1564	1178.77	gene625	NC_010287.1	RefSeq	exon	709350	709526	.	-	.	30S ribosomal protein S21
CTL0597	1279.93	1091.79	1468.06	1.34414	0.0950694	4.48814	7.18477e-06	1.17904e-05	268.793	240.266	247.638	368.962	336.383	312.138	gene626	NC_010287.1	RefSeq	exon	709724	710356	.	-	.	O-sialoglycoprotein endopeptidase
lon	115149	67508.7	162790	2.41147	0.0511709	24.817	5.87091e-136	1.34192e-134	4033.96	3979.06	4026.54	9139	9735.93	10157.2	gene627	NC_010287.1	RefSeq	exon	710666	713125	.	+	.	Lon protease
CTL0599	294.073	244.985	343.162	1.39999	0.166547	2.91461	0.0035613	0.00484256	93.8995	92.0777	107.682	151.105	143.406	116.832	gene628	NC_010287.1	RefSeq	exon	713227	713592	.	+	.	Hypothetical protein
CTL0600	679.973	784.769	575.178	-1.36553	0.112526	-3.99429	6.4888e-05	0.000100149	113.757	127.287	135.233	96.3925	88.8254	90.565	gene629	NC_010287.1	RefSeq	exon	713935	714849	.	+	.	Ribonuclease Z
xerC	224.393	166.17	282.617	1.70225	0.173423	4.42528	9.63193e-06	1.57524e-05	23.772	26.6157	26.513	39.0365	44.6258	47.128	gene630	NC_010287.1	RefSeq	exon	714911	715858	.	+	.	Tyrosine recombinase XerC
CTL0602	7835.25	10001.7	5668.84	-1.7649	0.04967	-16.5007	3.62893e-61	2.7217e-60	903.827	948.844	907.027	526.394	518.452	519.321	gene631	NC_010287.1	RefSeq	exon	715912	717501	.	+	.	ABC-F family ATPase
CTL0603	593.58	682.744	504.416	-1.35453	0.111508	-3.9261	8.63347e-05	0.000132398	176.359	164.125	166.339	133.931	118.512	122.002	gene632	NC_010287.1	RefSeq	exon	717537	718127	.	+	.	Septum formation protein Maf
CTL0604	2615.48	1783.27	3447.69	1.93376	0.0671549	14.1674	1.45849e-45	8.33425e-45	146.563	152.235	161.139	294.67	304.332	290.219	gene633	NC_010287.1	RefSeq	exon	718109	719809	.	+	.	Hypothetical protein
CTL0605	1279.54	1388.37	1170.71	-1.18672	0.0930399	-2.6546	0.00794025	0.0106313	89.948	95.9421	103.746	84.1727	84.4731	75.5831	gene634	NC_010287.1	RefSeq	exon	719816	721918	.	+	.	Hypothetical protein
secG	5595.21	4957	6233.41	1.25723	0.0701579	4.70725	2.51085e-06	4.28137e-06	2495.63	2400.51	2141.81	2986.08	2835.92	3028.22	gene635	NC_010287.1	RefSeq	exon	721992	722300	.	-	.	Preprotein translocase subunit SecG
def	4468.12	5402.5	3533.73	-1.53025	0.0886607	-6.9226	4.43425e-12	9.74115e-12	1488.2	1470.15	1382.64	1071.26	937.18	830.96	gene636	NC_010287.1	RefSeq	exon	722456	723001	.	-	.	Peptide deformylase
CTL0608	2302.49	2566.73	2038.26	-1.25828	0.0896944	-3.6953	0.000219623	0.000328409	429.303	465.637	455.266	312.579	377.391	382.239	gene637	NC_010287.1	RefSeq	exon	723276	724109	.	-	.	Ribosomal RNA small subunit methyltransferase A
CTL0609	12160.9	12111	12210.9	1.00843	0.0647597	0.186967	0.851686	0.863378	1643.37	1712.6	1647.16	1562.27	1658.71	1823.41	gene638	NC_010287.1	RefSeq	exon	724125	725186	.	-	.	Hypothetical protein
ctrR6	32436.8	19160.5	45713.2	2.38582	0.203114	6.17624	6.56463e-10	1.33518e-09	20647.1	19779.2	17949.1	46850.8	35379.9	57041.7	ctrR6	NC_010287.1	RefSeq	exon	725229	725372	.	-	0	ctrR6
CTL0610	676.989	436.983	916.994	2.09614	0.111961	9.53666	1.47508e-21	4.39774e-21	30.9669	31.6204	28.0571	58.8101	67.8922	63.5116	gene639	NC_010287.1	RefSeq	exon	725491	727605	.	-	.	Thioredoxin domain-containing protein
ctrR20_n	1.93425	2.39608	1.47243	-1.5632	1.75374	-0.367499	0.713247	0.73631	2.44955	1.51838	5.173	0	3.05288	2.56435	ctrR20_n	NC_010287.1	RefSeq	exon	727642	727756	.	+	0	ctrR20_n
tRNA-Ser	103.598	95.3786	111.817	1.17875	0.300908	0.788483	0.430414	0.464789	182.942	159.561	138.467	139.425	163.434	261.004	gene640	NC_010287.1	RefSeq	exon	727820	727906	.	+	.	tRNA-Ser
CTL0611A	225.258	238.879	211.636	-1.1327	0.209706	-0.857199	0.391335	0.426911	96.0144	107.495	111.208	100.018	110.174	68.6329	gene641	NC_010287.1	RefSeq	exon	728062	728394	.	+	.	Hypothetical protein
CTL0612	559.145	636.198	482.092	-1.31707	0.128797	-3.08492	0.00203604	0.00282048	181.484	166.615	195.979	143.073	121.475	147.738	gene642	NC_010287.1	RefSeq	exon	728420	728932	.	+	.	Hypothetical protein
CTL0613	2577.94	3720.85	1435.03	-2.59029	0.0759811	-18.0718	5.31725e-73	4.81562e-72	911.35	880.159	970.604	356.569	332.962	375.736	gene643	NC_010287.1	RefSeq	exon	729014	729604	.	-	.	Hypothetical protein
CTL0614	322.217	242.585	401.848	1.64746	0.188263	3.82572	0.000130391	0.00019775	44.0294	71.1544	54.5557	97.3859	90.4299	93.3616	gene644	NC_010287.1	RefSeq	exon	729856	730482	.	-	.	Hypothetical protein
dapA	17400.1	24122.4	10677.9	-2.25869	0.0501787	-23.426	2.32249e-121	4.05379e-120	4118.82	4178.36	3994.29	1752.91	1800.05	1887.91	gene645	NC_010287.1	RefSeq	exon	730644	731504	.	-	.	4-hydroxy-tetrahydrodipicolinate synthase
lysC	8857.91	13258	4457.82	-2.97315	0.05308	-29.6156	9.42e-193	5.31953e-191	1530	1512.38	1445.69	485.268	510.097	513.686	gene646	NC_010287.1	RefSeq	exon	731514	732809	.	-	.	Aspartokinase
asd	5017.6	7480.63	2554.58	-2.93136	0.0836633	-18.5454	8.87763e-77	8.87763e-76	1113.06	1067.49	1085.02	404.229	389.333	321.603	gene647	NC_010287.1	RefSeq	exon	732802	733806	.	-	.	Aspartate-semialdehyde dehydrogenase
dapB	5241.32	7693.6	2789.04	-2.76137	0.0737219	-19.8772	6.41266e-88	7.5075e-87	1475.96	1477.69	1475.92	572.529	555.878	477.375	gene648	NC_010287.1	RefSeq	exon	733816	734577	.	-	.	4-hydroxy-tetrahydrodipicolinate reductase
CTL0619	2305.09	1220.02	3390.16	2.77997	0.0809707	18.2174	3.75886e-74	3.53775e-73	102.132	103.475	104.141	260.679	309.837	290.207	gene649	NC_010287.1	RefSeq	exon	734754	736481	.	-	.	Hypothetical protein
aroA	1181.89	1217.45	1146.33	-1.06053	0.0849744	-0.997696	0.318427	0.353807	133.716	132.181	137.82	123.076	122.202	134.856	gene650	NC_010287.1	RefSeq	exon	736651	737973	.	+	.	3-phosphoshikimate 1-carboxyvinyltransferase
aroL	1118.08	1385.02	851.153	-1.62485	0.123238	-5.68261	1.32658e-08	2.57796e-08	329.917	363.228	401.688	188.552	253.664	230.607	gene651	NC_010287.1	RefSeq	exon	737915	738469	.	+	.	Shikimate kinase
aroC	2080.71	2392.82	1768.6	-1.35255	0.0665099	-6.55064	5.72906e-11	1.21411e-10	327.993	317.524	331.928	245.409	235.688	241.357	gene652	NC_010287.1	RefSeq	exon	738462	739535	.	+	.	Chorismate synthase
aroB	465.945	586.085	345.805	-1.69201	0.135816	-5.58653	2.31656e-08	4.45671e-08	77.7056	68.0869	83.3754	44.1602	48.344	42.7106	gene653	NC_010287.1	RefSeq	exon	739532	740653	.	+	.	3-dehydroquinate synthase
aroDE	583.507	504.99	662.023	1.31123	0.141447	2.76371	0.0057148	0.00769455	44.3143	53.6668	55.5524	67.391	58.2702	75.6155	gene654	NC_010287.1	RefSeq	exon	740634	742076	.	+	.	Bifunctional 3-dehydroquinate dehydratase/shikimate dehydrogenase
CTL0625	318.437	351.038	285.836	-1.22677	0.179179	-1.64567	0.0998314	0.119648	64.5111	54.9833	76.4432	61.2069	47.1235	51.2136	gene655	NC_010287.1	RefSeq	exon	742118	742903	.	+	.	Hypothetical protein
CTL0626	15280.6	4909.82	25651.5	5.22664	0.0720191	33.1285	1.15563e-240	1.1094e-238	524.82	520.885	575.087	2553.28	2927.52	2987.06	gene656	NC_010287.1	RefSeq	exon	743044	744372	.	+	.	Porin AaxA
CTL0628	917.742	566.488	1269	2.24032	0.111422	10.4442	1.55811e-25	5.26686e-25	54.322	55.0779	61.7633	134.513	135.887	113.025	gene658	NC_010287.1	RefSeq	exon	745044	746495	.	+	.	Arginine/agmatine antiporter
CTL0629	4410.91	3912.91	4908.91	1.25488	0.0707259	4.63126	3.63454e-06	6.11061e-06	541.718	553.933	525.378	617.36	703.819	712.467	gene659	NC_010287.1	RefSeq	exon	746667	747725	.	+	.	Oxidoreductase
mdhC	11792.7	9524.67	14060.8	1.47634	0.0617629	9.0998	9.0499e-20	2.57801e-19	1464.49	1439.45	1355.64	2041.88	2003.59	2242.72	gene660	NC_010287.1	RefSeq	exon	747767	748747	.	-	.	Malate dehydrogenase
ltuA	5176.22	4937.13	5415.3	1.09678	0.0675085	1.97411	0.0483693	0.0596079	5502.11	5034.08	4825.61	5825.12	5399.42	5625.07	gene661	NC_010287.1	RefSeq	exon	748937	749077	.	-	.	Late transcription unit A protein
pgi	16874.4	13741.3	20007.6	1.45611	0.0451646	12.0032	3.41681e-33	1.48423e-32	1292.28	1273.09	1255.01	1843.3	1816.14	1903.12	gene662	NC_010287.1	RefSeq	exon	749192	750769	.	-	.	Glucose-6-phosphate isomerase
CTL0634	4393.06	5374.21	3411.92	-1.57648	0.07278	-9.02315	1.82762e-19	5.16035e-19	607.203	599	548.087	392.064	378.509	343.173	gene663	NC_010287.1	RefSeq	exon	750882	752225	.	-	.	GTPase HflX
phnP	2915.07	3567.96	2262.18	-1.57724	0.060219	-10.9169	9.57112e-28	3.49364e-27	659.407	660.742	634.072	410.415	408.718	419.892	gene664	NC_010287.1	RefSeq	exon	752238	753038	.	-	.	Metal-dependent hydrolase
artJ	5669.12	6854.94	4483.31	-1.52883	0.0598348	-10.2353	1.37714e-24	4.49679e-24	1320.05	1328.21	1237.25	808.292	874.527	858.411	gene665	NC_010287.1	RefSeq	exon	753067	753840	.	-	.	Arginine ABC transporter substrate-binding protein
aroG	874.397	1019.84	728.953	-1.39738	0.113637	-4.24797	2.15715e-05	3.41727e-05	184.77	177.43	172.356	110.779	144.291	127.015	gene666	NC_010287.1	RefSeq	exon	753909	754745	.	-	.	3-deoxy-7-phosphoheptulonate synthase
CTL0638	708.302	174.732	1241.87	7.10608	0.387926	7.29276	3.03669e-13	6.92453e-13	92.4323	136.417	170.413	1101.85	1148.33	587.497	gene667	NC_010287.1	RefSeq	exon	754882	755073	.	-	.	Hypothetical protein
CTL0639	438.804	414.318	463.29	1.11796	0.153214	1.04995	0.293741	0.328362	92.745	87.3069	68.2666	83.4166	97.3626	96.89	gene668	NC_010287.1	RefSeq	exon	755256	755987	.	+	.	Hypothetical protein
CTL0640	1272.19	878.849	1665.54	1.89305	0.0921967	9.98641	1.74801e-23	5.57505e-23	78.7713	84.5044	74.729	139.473	159.395	152.183	gene669	NC_010287.1	RefSeq	exon	755998	757617	.	-	.	Hypothetical protein
CTL0641	3031.59	2215.73	3847.45	1.7368	0.0706433	11.274	1.76459e-29	6.77604e-29	969.596	985.58	937.933	1552.96	1705.25	1765.45	gene670	NC_010287.1	RefSeq	exon	757632	757967	.	-	.	Hypothetical protein
CTL0642	7965.32	6020.07	9910.56	1.64679	0.0606848	11.859	1.93297e-32	8.3213e-32	978.983	1010.25	1046.54	1563.68	1687.61	1746.35	gene671	NC_010287.1	RefSeq	exon	757964	758833	.	-	.	Hypothetical protein
CTL0643	1988.48	1737.15	2239.82	1.29043	0.105349	3.49179	0.000479788	0.000705355	122.734	124.021	120.354	144.291	142.817	186.23	gene672	NC_010287.1	RefSeq	exon	759120	761195	.	+	.	Hypothetical protein
CTL0644	745.577	891.573	599.581	-1.4895	0.11093	-5.18185	2.19693e-07	4.04808e-07	393.811	376.323	353.86	278.259	231.027	246.598	gene673	NC_010287.1	RefSeq	exon	761209	761556	.	-	.	Hypothetical protein
CTL0645	1980.6	952.635	3008.57	3.1653	0.083057	20.0145	4.11985e-89	4.88279e-88	115.939	105.167	119.512	339.806	380.695	355.226	gene674	NC_010287.1	RefSeq	exon	761738	762964	.	+	.	Hypothetical protein
dapL	984.775	1173.26	796.289	-1.47309	0.0975538	-5.72857	1.01278e-08	1.98187e-08	144.772	137.112	152.489	98.1986	105.028	91.5808	gene675	NC_010287.1	RefSeq	exon	763072	764256	.	+	.	L,L-diaminopimelate aminotransferase
CTL0647	359.337	331.692	386.982	1.16879	0.214345	1.04979	0.293815	0.328362	44.8538	39.7558	59.755	51.1941	72.6194	44.6154	gene676	NC_010287.1	RefSeq	exon	764264	765271	.	+	.	ABC transporter substrate-binding protein
CTL0648	174.812	55.889	293.735	5.3185	0.220225	10.948	6.79499e-28	2.49931e-27	7.84571	5.94397	7.88985	33.811	42.0614	38.0685	gene677	NC_010287.1	RefSeq	exon	765280	766410	.	-	.	Hypothetical protein
proS	3838.12	4854.5	2821.75	-1.71957	0.0732495	-10.6765	1.31159e-26	4.52922e-26	411.173	386.98	421.639	223.962	256.876	228.185	gene678	NC_010287.1	RefSeq	exon	766611	768356	.	+	.	Proline--tRNA ligase
hrcA	8642.25	9675.67	7608.84	-1.27195	0.0467719	-7.41978	1.17319e-13	2.70086e-13	1199.91	1222.96	1177.55	947.748	947.233	936.352	gene679	NC_010287.1	RefSeq	exon	768425	769603	.	+	.	Heat-inducible transcription repressor
grpE	5376.41	6110.44	4642.38	-1.3163	0.0517114	-7.66728	1.75683e-14	4.185e-14	1535.58	1595.45	1547.45	1167.89	1184.06	1202.5	gene680	NC_010287.1	RefSeq	exon	769600	770172	.	+	.	Stress response protein GrpE
dnaK	36473	40095.6	32850.4	-1.22051	0.0495525	-5.80169	6.56511e-09	1.29681e-08	2939.58	3033.11	2898.05	2367.37	2363.47	2536.99	gene681	NC_010287.1	RefSeq	exon	770198	772180	.	+	.	Chaperone protein DnaK
vacB	3602.44	4619.23	2585.65	-1.78609	0.0596016	-14.04	8.87279e-45	4.92363e-44	318.583	326.616	326.764	182.026	174.278	187.76	gene682	NC_010287.1	RefSeq	exon	772473	774557	.	+	.	Ribonuclease R
CTL0655	3622.15	4572.4	2671.9	-1.71133	0.074873	-10.3524	4.07954e-25	1.35514e-24	862.403	929.105	830.714	506.859	478.434	547.011	gene683	NC_010287.1	RefSeq	exon	774813	775577	.	+	.	Hypothetical protein
CTL655a	11476.8	13477.2	9476.28	-1.42189	0.0672712	-7.54866	4.39754e-14	1.03981e-13	4738.92	4910.69	4913.74	3091.99	3655.65	3492.32	gene684	NC_010287.1	RefSeq	exon	775587	775992	.	+	.	ncRNA
CTL0656	4072.44	3178.06	4966.82	1.56205	0.0832793	7.72629	1.1073e-14	2.6776e-14	461.934	467.317	483.39	826.952	717.635	663.152	gene685	NC_010287.1	RefSeq	exon	776000	776986	.	-	.	Carbohydrate isomerase
sucB	2038.68	2295.91	1781.45	-1.28792	0.0852532	-4.2819	1.85302e-05	2.95009e-05	302.096	288.554	272.469	218.629	206.978	244.108	gene686	NC_010287.1	RefSeq	exon	777018	778184	.	-	.	2-oxoglutarate dehydrogenase complex subunit dihydrolipoyllysine-residue succinyltransferase
gltT	3041.78	3684.87	2398.68	-1.53683	0.0591534	-10.4805	1.06127e-25	3.60005e-25	441.305	434.35	429.126	286.734	286.759	275.859	gene687	NC_010287.1	RefSeq	exon	778430	779668	.	-	.	Sodium:dicarboxylate symport protein
lpxK	4802.41	5526.82	4077.99	-1.35513	0.0563596	-7.77914	7.30204e-15	1.80205e-14	746.501	735.58	702.351	522.131	547.022	542.643	gene688	NC_010287.1	RefSeq	exon	779665	780774	.	-	.	Tetraacyldisaccharide 4'-kinase
CTL0660	396.032	491.776	300.287	-1.64124	0.152721	-4.68034	2.86398e-06	4.87486e-06	99.6378	87.9536	78.7685	61.1701	49.4114	52.0626	gene689	NC_010287.1	RefSeq	exon	780940	781749	.	-	.	SpoU family rRNA methylase
CTL0661	689.369	878.354	500.384	-1.75252	0.104534	-7.74326	9.68982e-15	2.36097e-14	150.886	154.474	160.04	85.9118	85.0142	94.2043	gene690	NC_010287.1	RefSeq	exon	781737	782564	.	-	.	SAM-dependent methyltransferase
ribC	791.906	1009.02	574.79	-1.75564	0.0998744	-8.13017	4.28689e-16	1.1063e-15	249.303	254.499	233.992	133.292	147.161	139.832	gene691	NC_010287.1	RefSeq	exon	782561	783160	.	-	.	Riboflavin synthase
nrdR	2254.51	2304.04	2204.99	-1.04508	0.0730648	-0.87064	0.383951	0.419332	746.653	721.924	705.238	676.908	741.045	662.416	gene692	NC_010287.1	RefSeq	exon	783553	784017	.	+	.	Transcriptional regulator NrdR
dksA	2629.79	1813.03	3446.54	1.90317	0.0769919	12.0585	1.75033e-33	7.70789e-33	673.072	683.787	764.241	1278.51	1342.07	1411.59	gene693	NC_010287.1	RefSeq	exon	784031	784405	.	+	.	RNA polymerase-binding transcription factor
lspA	867.593	696.454	1038.73	1.49112	0.095241	6.05195	1.431e-09	2.88605e-09	187.52	205.968	212.757	299.822	301.275	303.092	gene694	NC_010287.1	RefSeq	exon	784411	784914	.	+	.	Lipoprotein signal peptidase
CTL0666	2346.88	2677.88	2015.89	-1.32875	0.0719629	-5.69836	1.20964e-08	2.36028e-08	273.529	291.279	297.775	212.989	227.739	208.617	gene695	NC_010287.1	RefSeq	exon	785016	786377	.	+	.	Sodium/alanine symporter
pcnB	2256.07	2587.54	1924.6	-1.34584	0.0954632	-4.48875	7.16416e-06	1.17767e-05	291.838	286.992	309.434	250.154	216.472	194.062	gene696	NC_010287.1	RefSeq	exon	786593	787870	.	+	.	Poly A Polymerase
lpxB	1323.29	1354.03	1292.55	-1.04913	0.0859943	-0.804694	0.420996	0.456159	110.347	110.474	104.857	112.152	98.7415	99.9977	gene697	NC_010287.1	RefSeq	exon	787931	789754	.	+	.	Lipid-A-disaccharide synthase
pmpA	2114.06	2820.67	1407.45	-2.00266	0.0828227	-12.0971	1.09399e-33	4.9076e-33	151.913	137.848	132.876	66.003	74.2809	70.6028	gene698	NC_010287.1	RefSeq	exon	789861	792788	.	+	.	Outer membrane protein PmpA
pmpB	34145.5	11448.6	56842.3	4.96623	0.0821549	28.1438	2.85451e-174	1.05397e-172	298.654	292.253	365.804	1503.06	1610.19	1636.81	gene699	NC_010287.1	RefSeq	exon	792927	798176	.	+	.	Outer membrane protein PmpB
pmpC	114692	111172	118212	1.06332	0.0406404	2.17966	0.029283	0.0366993	3101.12	3074.05	2984.16	3210.29	3244.88	3284.16	gene700	NC_010287.1	RefSeq	exon	798351	803675	.	+	.	Outer membrane protein PmpC
tRNA-Ser	452.595	228.055	677.136	2.97561	0.22935	6.85933	6.91862e-12	1.51296e-11	388.55	368.294	393.177	968.884	794.976	1650.76	gene701	NC_010287.1	RefSeq	exon	803833	803919	.	-	.	tRNA-Ser
CTL0672	262.902	323.933	201.87	-1.60932	0.171573	-4.00092	6.30964e-05	9.76976e-05	58.8143	62.0919	50.1115	34.6365	39.2906	32.6484	gene702	NC_010287.1	RefSeq	exon	804228	805058	.	+	.	Metal ABC transporter substrate-binding protein
CTL0673	247.596	228.881	266.311	1.16619	0.212135	1.04557	0.29576	0.329768	42.5915	51.5737	47.0644	41.9281	52.0943	70.3032	gene703	NC_010287.1	RefSeq	exon	805055	805765	.	+	.	Metal ABC transporter ATP-binding protein
CTL0674	281.645	325.46	237.83	-1.36605	0.149746	-3.00519	0.00265416	0.0036452	52.6987	52.3643	56.8253	39.1605	38.0139	41.1255	gene704	NC_010287.1	RefSeq	exon	805756	806637	.	+	.	Metal ABC transporter permease
obgE	721.415	902.402	540.428	-1.66634	0.138359	-5.32442	1.01276e-07	1.90264e-07	137.216	137.803	117.74	64.0437	81.5009	89.6696	gene705	NC_010287.1	RefSeq	exon	806553	807560	.	-	.	GTPase ObgE
rpmA	8250.44	10244.1	6256.74	-1.6372	0.0871204	-8.1638	3.24659e-16	8.44643e-16	6257.17	6403.89	5173.46	3351.48	3679.38	3861.79	gene706	NC_010287.1	RefSeq	exon	807650	807901	.	-	.	50S ribosomal protein L27
rplU	11584.9	14250.6	8919.21	-1.59799	0.0538667	-12.5544	3.76199e-36	1.77035e-35	6598.18	6596.79	6101.34	3985.57	4130.08	3961.58	gene707	NC_010287.1	RefSeq	exon	807932	808255	.	-	.	50S ribosomal protein L21
tRNA-Phe	388.88	374.714	403.046	1.07591	0.17656	0.59783	0.549954	0.579485	765.988	850.345	635.641	684.369	762.278	975.595	gene708	NC_010287.1	RefSeq	exon	808572	808644	.	-	.	tRNA-Phe
CTL0678	1428.16	1189.85	1666.48	1.39974	0.0829341	5.84992	4.9181e-09	9.79538e-09	229.331	252.842	261.432	354.954	345.83	340.69	gene709	NC_010287.1	RefSeq	exon	808805	809506	.	+	.	Hypothetical protein
CTL0679	5463.98	6207.15	4720.82	-1.31547	0.0560026	-7.06356	1.62287e-12	3.60637e-12	5434.87	5872.19	5502.78	4269.22	4258.48	4256.94	gene710	NC_010287.1	RefSeq	exon	809691	809852	.	+	.	Hypothetical protein
CTL0680	3219.59	3681.55	2757.63	-1.33437	0.0650937	-6.39318	1.62469e-10	3.37599e-10	3267.36	3220.65	3482.15	2526.76	2388.22	2553.07	gene711	NC_010287.1	RefSeq	exon	809869	810030	.	+	.	Putative rRNA processing peptide
CTL0681	650.657	786.04	515.275	-1.52892	0.126093	-4.85766	1.18783e-06	2.07331e-06	222.577	241.262	245.731	162.02	170.845	132.28	gene712	NC_010287.1	RefSeq	exon	810043	810528	.	+	.	endoribonuclease
CTL0682	777.996	644.057	911.934	1.41574	0.111349	4.50441	6.65586e-06	1.10166e-05	79.4339	82.2729	92.8518	131.135	113.864	115.436	gene713	NC_010287.1	RefSeq	exon	810661	811770	.	+	.	Hypothetical protein
rsbV	1190.91	394.021	1987.8	5.05684	0.139103	16.8094	2.0818e-63	1.62482e-62	132.422	153.72	206.349	771.997	868.2	844.373	gene714	NC_010287.1	RefSeq	exon	811959	812309	.	+	.	Anti-sigma F factor antagonist
CTL0684	6996.13	7585.39	6406.88	-1.18403	0.0554102	-4.39825	1.09128e-05	1.77564e-05	590.571	580.736	612.11	524.889	486.546	494.898	gene715	NC_010287.1	RefSeq	exon	812487	814352	.	+	.	Hypothetical protein
CTL0685	952.478	1099.95	805.007	-1.36757	0.121902	-3.70472	0.000211626	0.000317936	140.088	134.814	159.844	123.17	97.1007	97.9016	gene716	NC_010287.1	RefSeq	exon	814549	815658	.	+	.	Menaquinone biosynthesis protein
CTL0686	299.669	344.618	254.719	-1.34782	0.165546	-2.60128	0.00928757	0.0123663	64.5987	61.0723	58.2591	37.767	46.341	51.8407	gene717	NC_010287.1	RefSeq	exon	815631	816452	.	+	.	Ubiquinone/menaquinone biosynthesis protein
ubiE	353.05	395.82	310.28	-1.27473	0.185712	-1.88567	0.0593401	0.0725688	78.3857	98.062	75.224	50.9512	70.4706	75.862	gene718	NC_010287.1	RefSeq	exon	816388	817077	.	+	.	Demethylmenaquinone methyltransferase
CTL0688	4672.01	5057.36	4286.65	-1.18052	0.0551625	-4.34036	1.42252e-05	2.29517e-05	744.367	756.042	740.764	654.365	633.719	611.546	gene719	NC_010287.1	RefSeq	exon	817103	818092	.	-	.	Hypothetical protein
dapF	6265.87	5711.93	6819.81	1.19458	0.054324	4.7218	2.33766e-06	4.00027e-06	1025.07	971.131	1030.29	1205	1173.87	1234.63	gene720	NC_010287.1	RefSeq	exon	818153	818980	.	-	.	Diaminopimelate epimerase
clpP	8359.32	7112.68	9605.95	1.35038	0.0653444	6.632	3.3116e-11	7.08048e-11	1790.42	1888.03	1710.96	2368.75	2313.56	2596.29	gene721	NC_010287.1	RefSeq	exon	818949	819527	.	-	.	ATP-dependent Clp protease proteolytic subunit
glyA	11815.5	10206.1	13425	1.31506	0.0606106	6.51911	7.07267e-11	1.49226e-10	1032.89	1035.59	928.577	1350.8	1266.62	1324.88	gene722	NC_010287.1	RefSeq	exon	819539	821032	.	-	.	Serine hydroxymethyltransferase
hemD	134.197	83.9625	184.431	2.19213	0.32676	3.46533	0.000529587	0.00077265	10.2703	21.307	23.2381	44.3615	28.2119	47.8335	gene723	NC_010287.1	RefSeq	exon	821396	822067	.	+	.	Hypothetical protein
ispF	722.262	611.075	833.449	1.36658	0.114174	3.94635	7.93506e-05	0.000121883	160.259	166.159	172.819	202.912	226.209	251.791	gene724	NC_010287.1	RefSeq	exon	822170	822706	.	+	.	2-C-methyl-D-erythritol 2,4-cyclodiphosphate synthase
CTL0694	1857.62	2534.64	1180.6	-2.15033	0.107712	-10.2547	1.12726e-24	3.69341e-24	352.591	333.391	370.044	188.02	165.371	138.488	gene725	NC_010287.1	RefSeq	exon	822703	823755	.	-	.	Hypothetical protein
rpsJ	5312.19	7102.87	3521.5	-2.01762	0.0753357	-13.4419	3.43601e-41	1.83254e-40	3258.58	3214.98	3325.7	1607.89	1785.21	1465.23	gene726	NC_010287.1	RefSeq	exon	823772	824089	.	-	.	30S ribosomal protein S10
fusA	40277.7	53822.5	26732.9	-2.01321	0.0529541	-19.0636	5.06757e-81	5.46614e-80	3915.41	3809.84	3599.9	1815.52	1859.21	1950.3	gene727	NC_010287.1	RefSeq	exon	824097	826181	.	-	.	Elongation factor G
rpsG	8714	11589	5838.95	-1.98417	0.0640385	-15.4366	9.28257e-54	6.10361e-53	3653.46	3655.47	3417.51	1665.56	1877.62	1861.17	gene728	NC_010287.1	RefSeq	exon	826223	826696	.	-	.	30S ribosomal protein S7
rpsL	7536.79	9979.51	5094.08	-1.95841	0.0803407	-12.0696	1.52876e-33	6.79449e-33	4190.27	4026.91	3552.18	1865.81	1960.67	2181.23	gene729	NC_010287.1	RefSeq	exon	826746	827117	.	-	.	30S ribosomal protein S12
CTL0699	236.183	205.821	266.546	1.29655	0.170628	2.19587	0.0281015	0.0353571	90.9911	80.6107	94.762	121.9	119.098	103.955	gene730	NC_010287.1	RefSeq	exon	827377	827715	.	+	.	Hypothetical protein
tsp	632.365	466.978	797.752	1.71227	0.133255	5.82274	5.78903e-09	1.15061e-08	36.1874	32.9527	35.9225	50.8182	68.7758	59.8874	gene731	NC_010287.1	RefSeq	exon	827873	829822	.	+	.	Tail-specific protease
CTL0701	1305.8	1269.11	1342.49	1.05913	0.0913339	0.90742	0.364185	0.402321	389.901	405.505	433.695	396.208	458.033	445.931	gene732	NC_010287.1	RefSeq	exon	829929	830381	.	-	.	Hypothetical protein
omcB	18220.8	6157.28	30284.2	4.9186	0.23078	9.9586	2.31288e-23	7.32795e-23	490.43	537.867	597.042	1923.07	3289.22	2781.86	gene733	NC_010287.1	RefSeq	exon	830559	832220	.	-	.	Outer membrane protein OmcB
omcA	9598.7	869.201	18328.2	21.0858	0.301747	14.5758	4.00567e-48	2.41852e-47	454.727	487.218	486.276	6376.45	13627.7	10111.7	gene734	NC_010287.1	RefSeq	exon	832367	832633	.	-	.	Membrane protein
CTL0704	266.834	278.698	254.969	-1.09516	0.168537	-0.778098	0.436511	0.469788	174.027	202.164	167.231	149.854	184.122	163.178	gene735	NC_010287.1	RefSeq	exon	832970	833194	.	+	.	Hypothetical protein
gltX	7439.23	9637.93	5240.53	-1.83833	0.0588074	-14.9369	1.89632e-50	1.20561e-49	941.866	939.998	898.111	477.283	503.539	530.762	gene736	NC_010287.1	RefSeq	exon	833191	834711	.	-	.	Glutamate--tRNA ligase
euo	76990.3	71336.6	82644	1.15851	0.0706689	3.00367	0.00266743	0.00365819	20286.9	19222.5	17187.6	21817	20599.6	23267.2	gene737	NC_010287.1	RefSeq	exon	834982	835533	.	-	.	Transcriptional repressor of late genes
recJ	5290.06	5477.6	5102.52	-1.07325	0.0532989	-1.91347	0.0556877	0.0683634	449.995	461.358	457.95	410.599	429.899	435.041	gene738	NC_010287.1	RefSeq	exon	835937	837691	.	-	.	Single-stranded-DNA-specific exonuclease
secF	34782.8	41742.9	27822.7	-1.50041	0.0470273	-12.4471	1.44998e-35	6.72456e-35	1499.21	1448.55	1409.46	978.166	984.705	941.323	gene739	NC_010287.1	RefSeq	exon	837809	842011	.	-	.	Preprotein translocase subunit secd/secf ctl0708a
ctrR21_n	1463.65	1698.3	1229	-1.38158	0.0903062	-5.16372	2.42093e-07	4.45229e-07	2471.26	2424.31	2630.46	1937.55	1636.6	1872.17	ctrR21_n	NC_010287.1	RefSeq	exon	842269	842367	.	-	0	ctrR21_n
CTL0709	118.043	135.883	100.203	-1.3651	0.292442	-1.53537	0.124694	0.147603	56.6781	66.07	56.2738	48.1568	56.4049	27.4532	gene741	NC_010287.1	RefSeq	exon	842431	842763	.	-	.	Hypothetical protein
uppS	2249.75	3047.26	1452.24	-2.09714	0.0733875	-14.5587	5.14293e-48	3.08576e-47	618.11	578.723	557.616	268.188	286.578	281.355	gene742	NC_010287.1	RefSeq	exon	843225	843986	.	+	.	Isoprenyl transferase
exonA	2138.54	2080.31	2196.77	1.05571	0.0690869	1.1321	0.257592	0.293344	339.695	329.35	325.151	348.925	365.231	335.698	gene743	NC_010287.1	RefSeq	exon	843992	844909	.	+	.	Phosphatidate cytidylyltransferase
cmk	994.409	970.805	1018.01	1.05118	0.111349	0.646752	0.517793	0.551088	224.796	209.215	220.23	203.382	220.841	261.832	gene744	NC_010287.1	RefSeq	exon	844906	845556	.	+	.	Cytidylate kinase
plsC	754.823	872.581	637.064	-1.3665	0.103089	-4.36989	1.24307e-05	2.01238e-05	196.021	192.585	199.44	130.745	146.149	152.433	gene745	NC_010287.1	RefSeq	exon	845553	846203	.	+	.	1-acyl-sn-glycerol-3-phosphate acyltransferase
argS	1927.66	2295.45	1559.88	-1.46991	0.0743269	-7.47676	7.61794e-14	1.78371e-13	198.787	192.828	203.572	133.659	128.232	142.57	gene746	NC_010287.1	RefSeq	exon	846218	847909	.	+	.	Arginine--tRNA ligase
murA	4174.43	4265.38	4083.48	-1.04475	0.0632252	-0.998953	0.317817	0.35354	483.108	481.136	437.481	438.905	447.99	455.052	gene747	NC_010287.1	RefSeq	exon	847947	849281	.	-	.	UDP-N-acetylglucosamine 1-carboxyvinyltransferase
tarp	920.469	428.246	1412.69	3.30031	0.177853	9.68555	3.47341e-22	1.06533e-21	21.3281	21.2626	19.6623	46.5955	84.7457	74.0182	gene748	NC_010287.1	RefSeq	exon	849494	852511	.	+	.	Translocated actin-recruiting phosphoprotein
CTL0717	4154.36	4237.43	4071.29	-1.04048	0.0827368	-0.691876	0.489015	0.523361	908.35	890.846	793.608	764.448	816.496	910.201	gene749	NC_010287.1	RefSeq	exon	852563	853279	.	-	.	Transcriptional regulator
CTL0718	1170.98	960.215	1381.75	1.44191	0.102586	5.14668	2.65141e-07	4.84829e-07	310.763	256.55	268.529	381.815	391.483	429.478	gene750	NC_010287.1	RefSeq	exon	853462	853965	.	-	.	Acetyltransferase
prfB	2132.46	1984.4	2280.53	1.14906	0.0812683	2.46657	0.0136416	0.0178906	286.275	256.641	242.817	311.172	294.521	297.296	gene751	NC_010287.1	RefSeq	exon	853962	855069	.	-	.	Peptide chain release factor 2
CTL0720	8641.21	7933.67	9348.76	1.17836	0.0615878	3.84467	0.000120715	0.000183365	4349.6	4289.74	4696.48	5467.5	5281.68	4965.28	gene752	NC_010287.1	RefSeq	exon	855389	855649	.	+	.	Hypothetical protein
CTL0721	4313.28	4597.65	4028.91	-1.14153	0.074831	-2.55203	0.0107098	0.0142205	678.353	653.038	706.062	629.86	617.583	537.97	gene753	NC_010287.1	RefSeq	exon	855707	856696	.	+	.	Metallo-phosphoesterase
ispD	997.849	977.902	1017.8	1.04267	0.0904984	0.666084	0.505357	0.539647	223.225	205.303	221.508	215.561	233.788	227.207	gene754	NC_010287.1	RefSeq	exon	856686	857345	.	+	.	2-C-methyl-D-erythritol 4-phosphate cytidylyltransferase
truA	615.39	490.762	740.019	1.5126	0.131019	4.5568	5.19389e-06	8.65649e-06	82.8628	82.6375	102.294	121.207	139.734	142.865	gene755	NC_010287.1	RefSeq	exon	857354	858157	.	+	.	tRNA pseudouridine synthase A
CTL0724	1082.8	695.033	1470.57	2.11568	0.112088	9.64528	5.14708e-22	1.56367e-21	132.294	157.282	162.164	313.11	292.307	350.385	gene756	NC_010287.1	RefSeq	exon	858109	858783	.	-	.	HAD superfamily hydrolase
CTL0725	374.139	134.934	613.345	4.55972	0.205657	10.6437	1.86577e-26	6.39692e-26	22.1585	29.5103	40.5399	118.808	154.487	145.842	gene757	NC_010287.1	RefSeq	exon	858876	859517	.	+	.	Hypothetical protein
tRNA-Leu	455.132	380.721	529.544	1.39597	0.149215	3.22531	0.00125837	0.00177392	612.609	600.629	799.166	874.387	936.921	987.738	gene758	NC_010287.1	RefSeq	exon	859647	859729	.	+	.	tRNA-Leu
CTL0726	310.376	133.408	487.345	3.64226	0.220202	8.46873	2.48088e-17	6.61568e-17	58.9006	60.3211	58.1374	271.631	229.266	147.003	gene759	NC_010287.1	RefSeq	exon	859811	860140	.	+	.	Hypothetical protein
atoS	1168.26	444.13	1892.39	4.26619	0.109027	19.1967	3.94695e-82	4.30576e-81	56.3929	61.1725	66.4271	230.636	274.168	279.167	gene760	NC_010287.1	RefSeq	exon	860118	861176	.	+	.	Two component system sensor histidine kinase
atoC	361.808	194.887	528.728	2.72434	0.144614	9.99839	1.54889e-23	4.95645e-23	23.6569	23.0863	26.9009	61.2704	68.0389	70.4865	gene761	NC_010287.1	RefSeq	exon	861219	862379	.	+	.	Two component system response regulator
tRNA-Arg	36.4036	32.1124	40.6948	1.2551	0.40928	0.800911	0.423183	0.458011	51.3909	76.6884	62.3032	86.1266	85.3981	69.7399	gene762	NC_010287.1	RefSeq	exon	862446	862519	.	+	.	tRNA-Arg
CTL0729	353.262	241.235	465.289	1.92923	0.143974	6.58473	4.55705e-11	9.70014e-11	70.5558	66.984	59.5449	119.067	124.872	136.192	gene763	NC_010287.1	RefSeq	exon	862606	863142	.	+	.	Hypothetical protein
recO	822.199	790.37	854.029	1.07865	0.102358	1.06713	0.285912	0.321024	155.088	163.999	154.616	184.808	156.835	170.212	gene764	NC_010287.1	RefSeq	exon	863112	863843	.	+	.	DNA repair protein RecO
CTL0731	2805.84	2450.67	3161.01	1.28918	0.0787146	4.6555	3.23203e-06	5.46259e-06	584.186	616.505	582.316	809.073	691.391	799.361	gene765	NC_010287.1	RefSeq	exon	863840	864442	.	-	.	Hypothetical protein
tRNA-Leu	34.5217	32.2238	36.8197	1.1509	0.418218	0.484831	0.627796	0.65438	65.2716	43.6534	63.4796	67.6951	66.3628	62.936	gene766	NC_010287.1	RefSeq	exon	864573	864654	.	-	.	tRNA-Leu
CTL0733	1083.18	1291.45	874.913	-1.47326	0.0924521	-6.04649	1.48037e-09	2.97937e-09	238.646	220.738	253.298	156.199	162.292	164.328	gene767	NC_010287.1	RefSeq	exon	864920	865714	.	+	.	Hypothetical protein
CTL0734	85.8204	91.056	80.5848	-1.12015	0.333118	-0.491379	0.623159	0.651669	47.844	32.7054	46.2696	23.4963	48.4826	40.2562	gene768	NC_010287.1	RefSeq	exon	865720	866034	.	+	.	Hypothetical protein
CTL0735	588.794	540.72	636.869	1.17728	0.123472	1.90699	0.0565223	0.069211	91.3248	88.4334	75.3213	99.2591	93.9991	107.179	gene769	NC_010287.1	RefSeq	exon	865973	866902	.	-	.	Hypothetical protein
pheT	8154.59	9021.29	7287.9	-1.23727	0.0551067	-5.57389	2.49107e-08	4.78285e-08	568.502	546.946	552.402	426.693	453.609	467.081	gene770	NC_010287.1	RefSeq	exon	866990	869362	.	+	.	phenylalanine--tRNA ligase subunit beta
CTL0737	13770.2	7670.37	19870.1	2.59143	0.057466	23.9054	2.69138e-126	5.38277e-125	1172.58	1128.75	1182.25	2868.5	2955.29	3200.4	gene771	NC_010287.1	RefSeq	exon	869359	870324	.	+	.	Hypothetical protein
CTL0738	739.123	699.882	778.364	1.11539	0.112316	1.40271	0.160702	0.188599	199.056	189.59	209.895	198.379	225.842	241.439	gene772	NC_010287.1	RefSeq	exon	870343	870855	.	+	.	DNA methyltransferase
oppC2	5602.56	6666.08	4539.04	-1.46966	0.0640892	-8.66737	4.42232e-18	1.21298e-17	560.072	565.007	558.591	407.516	384.431	354.492	gene773	NC_010287.1	RefSeq	exon	870852	872588	.	-	.	Oligopeptide ABC transporter permease
oppB2	7435.46	8575.04	6295.88	-1.36262	0.0635179	-7.02771	2.09943e-12	4.6439e-12	907.563	889.038	860.203	701.86	621.086	627.704	gene774	NC_010287.1	RefSeq	exon	872590	874005	.	-	.	Oligopeptide ABC transporter permease
oppA4	17334.3	19982	14686.7	-1.36061	0.0565914	-7.85027	4.15134e-15	1.03783e-14	1413.07	1375.03	1404.38	1083.91	960.393	1037.16	gene775	NC_010287.1	RefSeq	exon	874050	876140	.	-	.	Oligopeptide ABC transporter substrate-binding protein
ctrR7	5310.92	2973.85	7647.99	2.57179	0.54943	2.48034	0.0131257	0.0172611	1197.9	1066.21	1931.02	5037.35	4215.79	1535.66	ctrR7	NC_010287.1	RefSeq	exon	876354	876664	.	-	0	ctrR7
CTL0742	817.823	693.199	942.448	1.3611	0.113979	3.90219	9.53248e-05	0.000145488	128.342	129.052	158.07	194.358	190.409	180.083	gene777	NC_010287.1	RefSeq	exon	876746	877477	.	-	.	Hypothetical protein
CTL0743	2731.64	1883.65	3579.64	1.89921	0.0859727	10.7639	5.09635e-27	1.80535e-26	378.829	435.867	448.9	811.996	847.103	742.211	gene778	NC_010287.1	RefSeq	exon	877639	878292	.	-	.	Hypothetical protein
CTL0744	542.119	498.363	585.875	1.17487	0.114134	2.03706	0.0416436	0.051651	209.35	203.955	184.076	229.747	236.452	236.081	gene779	NC_010287.1	RefSeq	exon	878760	879125	.	+	.	Inclusion membrane protein
CTL0745	1135.56	943.879	1327.25	1.40798	0.0929724	5.30935	1.10018e-07	2.05881e-07	145.643	126.547	142.322	200.447	196.451	185.973	gene780	NC_010287.1	RefSeq	exon	879104	880102	.	-	.	Hypothetical protein
hemH	3379.62	3041.52	3717.72	1.22148	0.0583893	4.94316	7.68681e-07	1.3615e-06	472.478	477.647	461.909	591.758	574.361	559.842	gene781	NC_010287.1	RefSeq	exon	880259	881203	.	-	.	Ferrochelatase
fliY	5393.99	4382.83	6405.15	1.46104	0.0710629	7.69738	1.38889e-14	3.33334e-14	783.631	808.977	853.742	1298.16	1132.08	1144.9	gene782	NC_010287.1	RefSeq	exon	881225	882010	.	-	.	ABC transporter substrate-binding protein
CTL0748	576.06	667.266	484.854	-1.37832	0.122062	-3.79242	0.000149189	0.000225901	153.386	174.004	183.504	128.809	127.137	115.284	gene783	NC_010287.1	RefSeq	exon	882056	882628	.	-	.	Methyltransferase
CTL0749	2200.43	2628.45	1772.4	-1.48256	0.0792421	-7.169	7.5545e-13	1.69843e-12	511.273	530.731	526.907	358.598	320.988	378.355	gene784	NC_010287.1	RefSeq	exon	882625	883359	.	-	.	Phosphohydrolase
glgC	447.369	358.024	536.714	1.50284	0.142049	4.13725	3.5149e-05	5.51357e-05	46.1	36.0157	36.3397	57.5225	58.1163	61.938	gene785	NC_010287.1	RefSeq	exon	883448	884773	.	-	.	Glucose-1-phosphate adenylyltransferase
CTL0751	142.498	90.7106	194.285	2.14775	0.236757	4.65805	3.19219e-06	5.41431e-06	64.8354	44.6928	48.3942	128.903	105.185	104.151	gene786	NC_010287.1	RefSeq	exon	884965	885216	.	+	.	Hypothetical protein
rho	15936.6	19334.2	12539.1	-1.54163	0.0535234	-11.667	1.88005e-31	7.74614e-31	1991.98	2066.83	2021.68	1255.22	1302.52	1385.71	gene787	NC_010287.1	RefSeq	exon	885226	886620	.	-	.	Transcription termination factor
coaE	4823.23	5800.96	3845.49	-1.50964	0.07717	-7.69994	1.36125e-14	3.27519e-14	1353.22	1411.53	1414.22	982.387	968.787	819.087	gene788	NC_010287.1	RefSeq	exon	886617	887225	.	-	.	Dephospho-CoA kinase
polA	8868.45	9086.18	8650.72	-1.0502	0.0521262	-1.35559	0.175229	0.204647	532.693	498.666	501.235	492.679	475.532	490.934	gene789	NC_010287.1	RefSeq	exon	887219	889819	.	-	.	DNA polymerase I
sohB	3055.62	2801.69	3309.55	1.18176	0.0685181	3.51645	0.000437359	0.000643964	421.558	415.935	396.596	454.533	496.66	506.601	gene790	NC_010287.1	RefSeq	exon	889836	890831	.	-	.	Protease
CTL0756	8714.23	11785.6	5642.86	-2.08795	0.057207	-18.5657	6.08565e-77	6.14971e-76	1113.08	1055.48	1017.24	495.043	503.367	526.932	gene791	NC_010287.1	RefSeq	exon	890971	892593	.	-	.	ADP, ATP carrier protein
CTL0757	4811.22	4003.02	5619.41	1.40356	0.0553805	8.83139	1.03386e-18	2.86852e-18	1153.19	1142.05	1168.67	1662.18	1643.92	1556.52	gene792	NC_010287.1	RefSeq	exon	892805	893311	.	-	.	Hypothetical protein
tRNA-Ser	125.107	117.056	133.158	1.14298	0.29161	0.661152	0.508515	0.542416	253.212	138.318	185.487	247.173	165.679	243.541	gene793	NC_010287.1	RefSeq	exon	893493	893581	.	-	.	tRNA-Ser
CTL0758	17.0296	11.2923	22.7669	1.96869	0.870209	1.12299	0.26144	0.29667	1.87799	26.1921	4.95746	12.3355	25.7459	28.507	gene794	NC_010287.1	RefSeq	exon	893707	893856	.	-	.	Hypothetical protein
dnaB	6539.28	7440.97	5637.59	-1.32012	0.0525317	-7.62715	2.40004e-14	5.70305e-14	758.243	758.136	784.179	601.999	569.177	571.824	gene795	NC_010287.1	RefSeq	exon	893825	895243	.	+	.	Replicative DNA helicase
gidA	5563.81	7315.67	3811.96	-1.91878	0.0642392	-14.6358	1.66039e-48	1.02178e-47	565.625	567.566	617.775	296.78	320.531	295.061	gene796	NC_010287.1	RefSeq	exon	895538	897370	.	+	.	tRNA uridine 5-carboxymethylaminomethyl modification protein GidA
lplA	522.435	534.463	510.407	-1.04868	0.131844	-0.52014	0.602966	0.63262	112.76	121.26	99.9965	108.946	95.7721	114.263	gene797	NC_010287.1	RefSeq	exon	897360	898061	.	+	.	Lipoate-protein ligase A
ndk	94623.9	89626.3	99621.5	1.11157	0.050261	3.0362	0.00239578	0.00329506	30647.9	30165.7	31488.6	32390.9	35066.5	35138.5	gene798	NC_010287.1	RefSeq	exon	898118	898543	.	-	.	Nucleoside diphosphate kinase
ruvA	2397.33	1791.35	3003.31	1.67794	0.104228	7.16402	7.83465e-13	1.7573e-12	426.285	409.893	467.135	641.667	844.807	698.615	gene799	NC_010287.1	RefSeq	exon	898703	899305	.	-	.	Holliday junction DNA helicase RuvA
ruvC	2321.41	1386.33	3256.49	2.34933	0.0796835	15.4643	6.04314e-54	4.00098e-53	372.029	398.412	415.151	877.275	998.835	908.845	gene800	NC_010287.1	RefSeq	exon	899325	899837	.	-	.	Crossover junction endodeoxyribonuclease RuvC
CTL0765	2036.99	881.471	3192.51	3.62248	0.132129	14.0543	7.24791e-45	4.04534e-44	185.515	231.245	280.029	840.892	932.737	750.003	gene801	NC_010287.1	RefSeq	exon	899945	900499	.	-	.	Hypothetical protein
tRNA-Leu	485.508	465.651	505.365	1.08213	0.124032	0.918081	0.358576	0.396582	809.459	886.743	765.12	938.79	845.978	886.477	gene802	NC_010287.1	RefSeq	exon	900584	900666	.	-	.	tRNA-Leu
grgA-f2	163.064	222.952	103.175	-2.17543	0.298128	-3.76113	0.000169148	0.000255318	35.0788	38.1898	50.3893	26.5113	19.5292	11.1846	gene803a	NC_010287.1	RefSeq	exon	900786	901576	.	-	.	grgA-f2
Intron-f2	1754.87	2222.23	1287.51	-1.72445	0.0801328	-9.81038	1.0158e-22	3.15589e-22	924.453	982.782	968.678	535.511	531.8	598.935	gene803b	NC_010287.1	RefSeq	exon	901577	901915	.	-	.	Intron-f2
aadA	15232.7	16894.9	13570.5	-1.24499	0.0623003	-5.07444	3.88644e-07	7.01312e-07	2493.91	2494.59	2342.95	2004.07	1815.65	2069.11	gene803c	NC_010287.1	RefSeq	exon	901916	902926	.	-	.	Streptomycin/spectinomycin adenylyltransferase (E. coli)
Intron-f1	12739.9	13923.1	11556.6	-1.20472	0.0553273	-4.8566	1.19419e-06	2.08062e-06	2373.74	2314.68	2324.6	1995.73	1818.69	2006.57	gene803d	NC_010287.1	RefSeq	exon	902927	903797	.	-	.	Intron-f1
grgA-f1	0	0	0		NA	NA	NA	NA	0	0	0	0	0	0	gene803e	NC_010287.1	RefSeq	exon	903798	903864	.	-	.	grgA-f1
gapA	14778.4	17241.4	12315.4	-1.40029	0.0696902	-6.96983	3.17332e-12	6.98713e-12	2510.76	2463.01	2552.72	1991.48	1694.45	1690.17	gene804	NC_010287.1	RefSeq	exon	903875	904879	.	-	.	Glyceraldehyde 3-phosphate dehydrogenase
rplQ	8308.98	11036.1	5581.91	-1.97814	0.0520794	-18.897	1.20797e-79	1.26049e-78	3780.78	3817.11	3767.67	1999.94	1901.69	1846.93	gene805	NC_010287.1	RefSeq	exon	904923	905348	.	-	.	50S ribosomal protein L17
rpoA	26411.4	35364.6	17458.2	-2.02593	0.0520393	-19.5733	2.61025e-85	2.91377e-84	4685.91	4470.67	4525.19	2319.17	2302.3	2132.7	gene806	NC_010287.1	RefSeq	exon	905357	906490	.	-	.	DNA-directed RNA polymerase subunit alpha
rpsK	8149	10856.4	5441.59	-1.99487	0.0506705	-19.6622	4.54828e-86	5.19804e-85	4114.28	3935.15	3887.69	1969.36	2026.85	1987.07	gene807	NC_010287.1	RefSeq	exon	906511	906909	.	-	.	30S ribosomal protein S11
rpsM	7365.4	9843.73	4887.07	-2.01428	0.0524945	-19.2452	1.54896e-82	1.7092e-81	3894.54	4031.73	3777.34	1899.92	1943.31	1967.2	gene808	NC_010287.1	RefSeq	exon	906931	907299	.	-	.	30S ribosomal protein S13
secY	14999	19171.1	10827	-1.77094	0.0560311	-14.7154	5.13791e-49	3.18219e-48	2109.77	1968.73	2042.84	1215.3	1135.14	1106.63	gene809	NC_010287.1	RefSeq	exon	907355	908728	.	-	.	Preprotein translocase subunit SecY
rplO	3985.64	5382.83	2588.46	-2.08178	0.0800464	-13.2151	7.18341e-40	3.62951e-39	1886.08	1886.63	1656.13	932.492	874.07	804.027	gene810	NC_010287.1	RefSeq	exon	908751	909185	.	-	.	50S ribosomal protein L15
rpsE	4061.33	5487.3	2635.37	-2.08181	0.0768763	-13.7603	4.4168e-43	2.39555e-42	1703.77	1630.25	1500.08	783.563	713.794	824.3	gene811	NC_010287.1	RefSeq	exon	909178	909675	.	-	.	30S ribosomal protein S5
rplR	2924.51	4025.47	1823.55	-2.20845	0.0636389	-17.9612	3.92093e-72	3.48527e-71	1606.89	1550.17	1590.38	749.418	693.668	707.523	gene812	NC_010287.1	RefSeq	exon	909690	910061	.	-	.	50S ribosomal protein L18
rplF	5089.33	6307.39	3871.27	-1.62988	0.0759107	-9.28414	1.63012e-20	4.72783e-20	1732.04	1697.26	1583.69	1106.18	926.993	1043.64	gene813	NC_010287.1	RefSeq	exon	910083	910634	.	-	.	50S ribosomal protein L6
rpsH	3509.15	4794.28	2224.01	-2.15594	0.0689205	-16.0811	3.46079e-58	2.55566e-57	1851.01	1737.45	1643.73	827.995	779.015	820.146	gene814	NC_010287.1	RefSeq	exon	910662	911063	.	-	.	30S ribosomal protein S8
rplE	4185.42	5739.49	2631.35	-2.18101	0.0638091	-17.6307	1.43216e-69	1.22756e-68	1612.89	1467.82	1556.53	733.393	686.321	706.294	gene815	NC_010287.1	RefSeq	exon	911081	911623	.	-	.	50S ribosomal protein L5
rplX	2419.31	3274.01	1564.61	-2.09315	0.0748999	-14.228	6.13781e-46	3.52832e-45	1476.4	1370.15	1428.37	726.304	636.857	679.763	gene816	NC_010287.1	RefSeq	exon	911625	911960	.	-	.	50S ribosomal protein L24
rplN	3252.32	4373.34	2131.3	-2.05035	0.0880072	-11.7702	5.55615e-32	2.36014e-31	1817.3	1768.14	1614.2	800.64	783.51	949.835	gene817	NC_010287.1	RefSeq	exon	911973	912341	.	-	.	50S ribosomal protein L14
rpsQ	1695.42	2269.71	1121.14	-2.02738	0.0849423	-12.0037	3.39929e-33	1.48333e-32	1352.6	1365.38	1233.46	698.362	611.605	641.876	gene818	NC_010287.1	RefSeq	exon	912358	912609	.	-	.	30S ribosomal protein S17
rpmC	0	0	0		NA	NA	NA	NA	0	0	0	0	0	0	gene819	NC_010287.1	RefSeq	exon	912602	912820	.	-	.	50S ribosomal protein L29
rplP	2626.71	3610.52	1642.9	-2.19485	0.0860509	-13.1796	1.14928e-39	5.7765e-39	1346.01	1249.93	1202.63	540.851	547.248	640.365	gene820	NC_010287.1	RefSeq	exon	912822	913238	.	-	.	50S ribosomal protein L16
rpsC	3891.14	5366.38	2415.89	-2.22287	0.0750207	-15.3614	2.97067e-53	1.94003e-52	1208.17	1191.51	1088.22	562.257	486.312	521.646	gene821	NC_010287.1	RefSeq	exon	913271	913945	.	-	.	30S ribosomal protein S3
rplV	2090.08	2810.65	1369.51	-2.05105	0.0714125	-14.5123	1.01228e-47	5.99871e-47	1237.46	1250.62	1181.82	577.617	585.657	624.908	gene822	NC_010287.1	RefSeq	exon	913955	914290	.	-	.	50S ribosomal protein L22
rpsS	1440.08	1919.88	960.276	-1.99754	0.082219	-12.1411	6.39887e-34	2.884e-33	1043.45	1030.02	1081.17	532.846	491.119	553.904	gene823	NC_010287.1	RefSeq	exon	914309	914575	.	-	.	30S ribosomal protein S19
rplB	5991.16	8296.03	3686.29	-2.25138	0.0650898	-17.9876	2.43512e-72	2.18478e-71	1419.2	1387.31	1450.36	679.297	589.652	622.567	gene824	NC_010287.1	RefSeq	exon	914581	915435	.	-	.	50S ribosomal protein L2
rplW	1718.46	2335.85	1101.08	-2.1209	0.0947523	-11.4475	2.42071e-30	9.56328e-30	1113.38	1036.25	900.309	461.971	483.781	491.939	gene825	NC_010287.1	RefSeq	exon	915459	915794	.	-	.	50S ribosomal protein L23
rplD	3529.55	5016.84	2042.27	-2.45873	0.0612542	-21.189	1.20699e-99	1.65529e-98	1112.27	1089.05	1088.64	466.809	444.23	428.245	gene826	NC_010287.1	RefSeq	exon	915810	916478	.	-	.	50S ribosomal protein L4
rplC	5883.54	7803.76	3963.31	-1.96898	0.0537398	-18.1885	6.36029e-74	5.92804e-73	1710.49	1761.34	1668.79	863.118	854.771	892.892	gene827	NC_010287.1	RefSeq	exon	916487	917152	.	-	.	50S ribosomal protein L3
CTL0791	7879.12	10037.6	5720.61	-1.75433	0.0693959	-11.6854	1.51367e-31	6.31793e-31	1685.64	1681.61	1542.12	918.405	872.027	1007.49	gene828	NC_010287.1	RefSeq	exon	917587	918483	.	-	.	Putative membrane protein
fmt	2726.68	3418.1	2035.25	-1.67854	0.0682768	-10.9439	7.11141e-28	2.60571e-27	521.039	529.258	526.554	311.307	295.336	332.267	gene829	NC_010287.1	RefSeq	exon	918649	919599	.	-	.	Methionyl-tRNA formyltransferase
lpxA	3438.87	3958.01	2919.72	-1.35592	0.0610466	-7.19575	6.21165e-13	1.40641e-12	669.493	706.015	684.341	512.64	486.849	520.011	gene830	NC_010287.1	RefSeq	exon	919589	920431	.	-	.	Acyl-[Acyl-carrier-protein]--UDP-N-acetylglucosamine O-Acyltransferase
fabZ	1331.33	1432.85	1229.81	-1.16638	0.0874336	-2.53947	0.011102	0.0146803	454.559	447.684	458.404	426.76	368.939	372.136	gene831	NC_010287.1	RefSeq	exon	920443	920904	.	-	.	3-hydroxyacyl-ACP dehydratase
lpxC	5131.69	5121.36	5142.01	1.00416	0.0634322	0.094318	0.924857	0.93165	869.307	898.013	842.249	844.099	844.878	931.111	gene832	NC_010287.1	RefSeq	exon	920901	921761	.	-	.	UDP-3-O-[3-hydroxymyristoyl] N-acetylglucosamine deacetylase
lnt	1568.52	1373.45	1763.6	1.2841	0.0726785	4.96371	6.91576e-07	1.23175e-06	121.654	125.628	122.613	153.09	160.67	161.209	gene833	NC_010287.1	RefSeq	exon	921861	923489	.	-	.	Apolipoprotein N-acyltransferase
CTL0797	8267.3	5469.11	11065.5	2.02389	0.0581098	17.5036	1.34561e-68	1.1233e-67	1634.78	1647.08	1685.84	3250.32	3233.51	3567.19	gene834	NC_010287.1	RefSeq	exon	923553	924035	.	-	.	Acyl-CoA thioesterase
dnaQ2	1698.78	2133.2	1264.37	-1.68892	0.0807682	-9.36132	7.87501e-21	2.29091e-20	416.001	412.881	413.977	250.37	261.096	225.189	gene835	NC_010287.1	RefSeq	exon	924171	924923	.	-	.	DNA polymerase III subunit epsilon
CTL0799	2379.84	2738.38	2021.3	-1.35374	0.0762767	-5.72843	1.01364e-08	1.98187e-08	874.513	853.36	806.685	594.223	604.392	672.236	gene836	NC_010287.1	RefSeq	exon	924927	925400	.	-	.	Hypothetical protein
CTL0800	6911.17	7587.88	6234.47	-1.21757	0.0611883	-4.64151	3.4588e-06	5.83559e-06	1568.79	1538.52	1535.57	1367.46	1218.75	1228.55	gene837	NC_010287.1	RefSeq	exon	925379	926095	.	-	.	Hypothetical protein
tRNA-Leu	174.652	133.7	215.603	1.60902	0.209871	3.26953	0.00107728	0.00152986	182.769	258.802	256.725	369.577	361.53	394.956	gene838	NC_010287.1	RefSeq	exon	926560	926643	.	+	.	tRNA-Leu
trxA	1664.33	1802.2	1526.47	-1.18111	0.0770996	-3.11471	0.00184127	0.00255806	797.234	874.481	887.048	728.556	715.796	722.935	gene839	NC_010287.1	RefSeq	exon	926817	927125	.	+	.	Thioredoxin
CTL0802	1809.29	1994.47	1624.12	-1.2281	0.0689808	-4.29727	1.72913e-05	2.75742e-05	650.81	646.76	621.313	518.039	515.843	528.686	gene840	NC_010287.1	RefSeq	exon	927175	927630	.	-	.	tRNA (cytidine(34)-2'-O)-methyltransferase
mip	13363	13466.3	13259.7	-1.01547	0.0462871	-0.478495	0.632298	0.658358	2698.07	2708.66	2664.23	2600.52	2612.72	2733.87	gene841	NC_010287.1	RefSeq	exon	927646	928377	.	-	.	Peptidyl-prolyl cis-trans isomerase
aspS	13410.7	16481.7	10339.7	-1.59424	0.0494581	-13.6049	3.74662e-42	2.02065e-41	1421.22	1391.72	1321.34	872.21	866.461	854.941	gene842	NC_010287.1	RefSeq	exon	928515	930263	.	-	.	Aspartate--tRNA(Asp/Asn) ligase
hisS	7023.72	9240.37	4807.07	-1.92339	0.0720708	-13.0934	3.59386e-39	1.78762e-38	1074.92	1083.84	991.144	597.288	510.799	530.568	gene843	NC_010287.1	RefSeq	exon	930244	931530	.	-	.	Histidine--tRNA ligase
uhpC	51016.1	51786.7	50245.5	-1.03066	0.0414267	-1.05168	0.292946	0.328154	5481.1	5536.18	5554.41	5253.63	5490.54	5334.34	gene844	NC_010287.1	RefSeq	exon	931966	933336	.	+	.	Hexose phosphate transport protein
dnaE	15595.7	16518.6	14672.8	-1.12564	0.0539827	-3.16305	0.00156128	0.00218488	627.147	645.774	678.346	555.886	598.747	578.605	gene845	NC_010287.1	RefSeq	exon	933350	937063	.	+	.	DNA polymerase III subunit alpha
CTL0808	915.31	269.93	1560.69	5.79436	0.152615	16.6081	6.08481e-62	4.63605e-61	37.7217	43.3524	55.0448	227.57	308.104	251.343	gene846	NC_010287.1	RefSeq	exon	937292	938161	.	-	.	Hypothetical protein
CTL0809	2657.74	2822.27	2493.21	-1.13118	0.0754135	-2.35813	0.0183675	0.0237319	425.933	405.242	462.644	373.804	399.689	369.473	gene847	NC_010287.1	RefSeq	exon	938313	939269	.	+	.	Hypothetical protein
CTL0810	412.477	483.276	341.677	-1.4104	0.148767	-3.33474	0.000853782	0.00122699	117.495	105.365	139.571	86.1028	81.9189	88.218	gene848	NC_010287.1	RefSeq	exon	939294	939878	.	+	.	Hypothetical protein
rsbW	869.765	905.88	833.65	-1.0851	0.113028	-1.04247	0.297195	0.330983	317.15	302.109	281.934	239.625	296.15	293.563	gene849	NC_010287.1	RefSeq	exon	939865	940305	.	+	.	Serine/threonine protein kinase RsbW
CTL0812	348.06	240.058	456.062	1.89823	0.150462	6.14546	7.97345e-10	1.61829e-09	78.0292	81.5684	87.6283	161.192	171.42	137.066	gene850	NC_010287.1	RefSeq	exon	940312	940737	.	-	.	Hypothetical protein
dacC	1756.33	1691.93	1820.73	1.07745	0.0793088	1.35691	0.17481	0.204407	190.908	186.108	187.885	185.878	209.607	212.422	gene851	NC_010287.1	RefSeq	exon	940845	942158	.	+	.	D-alanyl-D-alanine carboxypeptidase
CTL0814	350.433	382.932	317.935	-1.20366	0.137061	-1.95113	0.0510414	0.0627916	147.754	130.96	133.049	115.394	114.445	112.033	gene852	NC_010287.1	RefSeq	exon	942291	942698	.	+	.	Hypothetical protein
CTL0815	572.835	720.418	425.251	-1.69055	0.124054	-6.10612	1.02081e-09	2.06746e-09	93.3906	99.6891	92.4317	49.4016	56.9277	62.2034	gene853	NC_010287.1	RefSeq	exon	942695	943801	.	+	.	Lipoic acid ligase LplA1
brnQ	5408.09	6948.95	3867.23	-1.79652	0.0689622	-12.2561	1.5587e-34	7.15956e-34	828.116	781.453	856.966	444.619	493.104	434.954	gene854	NC_010287.1	RefSeq	exon	943951	945186	.	+	.	Branched-chain amino acid transport system carrier protein
CTL0818	1512.69	1561.57	1463.82	-1.06519	0.0802666	-1.13505	0.256355	0.292282	65.0645	60.0477	65.1905	59.1078	57.1482	62.1338	gene855	NC_010287.1	RefSeq	exon	945360	948959	.	+	.	Helicase
CTL0819	20405.5	8172.15	32638.9	3.99439	0.0706473	28.281	5.92277e-176	2.36911e-174	2433.46	2492.06	2543.79	8927.85	10087	10817	gene856	NC_010287.1	RefSeq	exon	949138	949617	.	+	.	Hypothetical protein
lpdA	8649.48	7889.16	9409.8	1.19281	0.0565018	4.50185	6.73646e-06	1.11308e-05	806.508	832.663	836.597	995.461	929.686	1027.83	gene857	NC_010287.1	RefSeq	exon	949826	951223	.	+	.	2-oxoglutarate dehydrogenase complex dihydrolipoyl dehydrogenase
lipA	1546.05	1561.7	1530.4	-1.01891	0.0795523	-0.339693	0.734088	0.755644	249.496	235.896	246.602	231.731	230.866	254.73	gene858	NC_010287.1	RefSeq	exon	951220	952155	.	+	.	Lipoyl synthase
sctJ	24830.1	12418.4	37241.8	2.99907	0.0489928	32.3418	1.81001e-229	1.44801e-227	1847.03	1869.06	1854.64	5311.56	5625.55	5769.1	gene859	NC_010287.1	RefSeq	exon	952259	953236	.	+	.	Type III secretion system protein
CTL0823	3385.38	1903.39	4867.38	2.56072	0.081894	16.5647	1.25455e-61	9.48318e-61	342.111	312.093	343.468	765.384	875.815	910.069	gene860	NC_010287.1	RefSeq	exon	953237	954073	.	+	.	Hypothetical protein
sctL	4856.13	2299.65	7412.62	3.22624	0.067023	25.213	2.88263e-140	6.9183e-139	492.134	482.916	526.287	1595.18	1532.06	1712.13	gene861	NC_010287.1	RefSeq	exon	954349	955020	.	+	.	Type III secretion system protein
sctR	2824.98	1617.55	4032.41	2.49569	0.0832203	15.8548	1.30233e-56	9.19294e-56	244.23	238.696	287.597	661.869	635.071	623.901	gene862	NC_010287.1	RefSeq	exon	955033	955953	.	+	.	Type III secretion system protein
sctS	331.431	212.262	450.599	2.12766	0.175064	6.22212	4.90481e-10	1.00183e-09	117.127	92.2083	117.413	263.303	235.286	195.048	gene863	NC_010287.1	RefSeq	exon	955965	956249	.	+	.	Type III secretion system protein
sctT	1286.06	876.277	1695.84	1.93553	0.091726	10.3867	2.85056e-25	9.56831e-25	140.525	143.404	157.955	294.446	297.006	263.715	gene864	NC_010287.1	RefSeq	exon	956256	957125	.	+	.	Type III secretion system protein
CTL0828	106840	35658.5	178021	4.9925	0.0823735	28.1615	1.73105e-174	6.64724e-173	11003.1	11689.3	12542	50872.6	63141.6	61889.2	gene865	NC_010287.1	RefSeq	exon	957204	957647	.	-	.	Putative membrane protein
CTL0829	2681.76	2922.44	2441.08	-1.1976	0.0727062	-3.57798	0.000346257	0.000512973	447.228	438.205	405.733	349.901	381.133	347.466	gene866	NC_010287.1	RefSeq	exon	957737	958729	.	-	.	Hypothetical protein
CTL0830	823.597	878.923	768.272	-1.14558	0.115362	-1.69973	0.0891818	0.107152	251.114	263.251	220.111	225.173	191.59	225.248	gene867	NC_010287.1	RefSeq	exon	958735	959259	.	-	.	Hypothetical protein
CTL0831	639.231	656.944	621.518	-1.05513	0.122619	-0.63143	0.52776	0.557984	224.247	207.545	200.255	173.13	217.886	206.948	gene868	NC_010287.1	RefSeq	exon	959244	959699	.	-	.	Hypothetical protein
CTL0832	421.502	434.362	408.642	-1.0619	0.132115	-0.655835	0.51193	0.545453	212.554	185.99	178.919	175.065	187.243	180.962	gene869	NC_010287.1	RefSeq	exon	959683	960012	.	-	.	type II secretion system protein G
gspF	1461.41	1644.02	1278.81	-1.28534	0.0822409	-4.40357	1.06482e-05	1.73553e-05	209.358	201.489	202.472	152.971	171.51	152.591	gene870	NC_010287.1	RefSeq	exon	960074	961249	.	-	.	type II secretion system protein F
gspE	1346.12	1540.83	1151.4	-1.33552	0.102712	-4.06376	4.82893e-05	7.51341e-05	155.159	145.28	148.427	95.8339	117.493	122.092	gene871	NC_010287.1	RefSeq	exon	961261	962766	.	-	.	type II secretion system protein E
gspD	1703.98	1966.91	1441.04	-1.36516	0.0826199	-5.43532	5.46973e-08	1.03774e-07	128.325	133.044	116.608	88.6128	92.2683	96.0396	gene872	NC_010287.1	RefSeq	exon	962750	965032	.	-	.	type II secretion system protein D
CTL0836	796.348	1028.89	563.807	-1.8228	0.134449	-6.44223	1.17728e-10	2.46229e-10	134.093	129.754	103.139	59.5048	66.791	74.804	gene873	NC_010287.1	RefSeq	exon	965033	966262	.	-	.	Hypothetical protein
pepP	1509.94	1648.76	1371.13	-1.2032	0.0913104	-2.92268	0.00347037	0.00472561	240.535	234.612	200.242	184.668	188.653	188.34	gene874	NC_010287.1	RefSeq	exon	966391	967461	.	-	.	Aminopeptidase
mutL	1020.28	938.616	1101.94	1.17298	0.103444	2.22519	0.0260685	0.0330591	78.8463	86.7016	72.3428	86.9403	93.7027	98.6408	gene875	NC_010287.1	RefSeq	exon	967472	969202	.	-	.	DNA mismatch repair protein
scc2	230.731	177.696	283.765	1.5953	0.189206	3.56134	0.000368962	0.000545768	31.8372	40.968	38.7235	50.5893	66.5497	60.9629	gene876	NC_010287.1	RefSeq	exon	969482	970180	.	+	.	Type III secretion system chaperone
CTL0840	68.7831	43.6154	93.9509	2.15262	0.413658	2.67392	0.00749696	0.0100518	18.7799	18.674	15.6986	22.8436	63.3896	28.2613	gene877	NC_010287.1	RefSeq	exon	970197	970556	.	+	.	Putative cytosolic protein
copB	577.61	295.118	860.103	2.92036	0.181294	8.52841	1.48367e-17	3.98969e-17	30.8829	27.7903	29.765	62.0709	108.154	87.5233	gene878	NC_010287.1	RefSeq	exon	970593	972056	.	+	.	Type III secretion system translocator CopB
copD	909.117	565.324	1252.91	2.21918	0.170451	6.74697	1.50963e-11	3.25674e-11	59.7542	61.7762	66.3623	96.2546	165.567	154.599	gene879	NC_010287.1	RefSeq	exon	972087	973406	.	+	.	Type III secretion system translocator CopB2
CTL0843	1067.27	1407.7	726.848	-1.94021	0.0981572	-9.74165	2.00271e-22	6.18201e-22	222.582	208.862	196.182	114.706	109.713	99.6487	gene880	NC_010287.1	RefSeq	exon	973484	974467	.	-	.	S-adenosylmethionine/S-adenosylhomocysteine transporter
thrS	11828	14635.2	9020.83	-1.62206	0.059762	-11.6767	1.67612e-31	6.93565e-31	1131.74	1132.11	1101.32	642.099	732.891	699.229	gene881	NC_010287.1	RefSeq	exon	974772	976679	.	+	.	Threonine--tRNA ligase
minD	2442.88	2632.46	2253.3	-1.16803	0.0644909	-3.47464	0.000511549	0.000748608	503.976	489.737	510.076	441.167	414.623	431.407	gene882	NC_010287.1	RefSeq	exon	977131	977898	.	+	.	ParA family chromosome partitioning ATPase
gp6D	1090.32	1271.5	909.144	-1.39817	0.0852904	-5.66932	1.43366e-08	2.78043e-08	239.55	233.81	230.972	170.548	159.361	173.701	gene883	NC_010287.1	RefSeq	exon	977903	978694	.	+	.	Virulence protein GP6-D
CTL0847	5404.62	5742.28	5066.96	-1.13378	0.0617734	-2.93245	0.00336304	0.00458597	1441.15	1560.29	1562.41	1403.76	1296.84	1326.52	gene884	NC_010287.1	RefSeq	exon	978660	979211	.	+	.	Hypothetical protein
trpS	3978.57	4778.31	3178.83	-1.50261	0.0568407	-10.3354	4.87293e-25	1.61311e-24	680.839	674.888	658.041	437.057	441.296	461.331	gene885	NC_010287.1	RefSeq	exon	979390	980430	.	+	.	Tryptophan--tRNA ligase
uvrB	1184.99	1347.31	1022.67	-1.31574	0.083494	-4.74138	2.1227e-06	3.64543e-06	96.0751	97.6601	100.779	71.3991	73.9072	78.2433	gene886	NC_010287.1	RefSeq	exon	980455	982461	.	+	.	Excinuclease ABC subunit B
eno	8195.94	7418.53	8973.36	1.21	0.064726	4.24883	2.14889e-05	3.40982e-05	829.74	828.833	894.092	1026.51	965.404	1095.76	gene887	NC_010287.1	RefSeq	exon	982623	983897	.	+	.	Enolase
rbsU	1194.57	796.521	1592.62	1.99859	0.0927885	10.7662	4.9689e-27	1.76672e-26	54.3781	62.1832	62.368	113.06	123.678	121.025	gene888	NC_010287.1	RefSeq	exon	984025	985977	.	+	.	Serine phosphatase RsbU
CTL0852	866.554	460.954	1272.15	2.75679	0.0963687	15.1812	4.71298e-52	3.03655e-51	35.7379	37.7413	38.3113	108.536	100.628	99.3597	gene889	NC_010287.1	RefSeq	exon	986102	987910	.	+	.	Hypothetical protein
CTL0853	6723.81	2193.53	11254.1	5.13381	0.0931442	25.3374	1.23792e-141	3.04719e-140	99.3073	106.658	129.932	550.973	615.096	557.274	gene890	NC_010287.1	RefSeq	exon	987925	990789	.	-	.	Hypothetical protein
sdhB	448.135	271.869	624.401	2.29716	0.143868	8.33994	7.43305e-17	1.97119e-16	65.8909	54.9571	49.7873	128.826	139.88	123.192	gene891	NC_010287.1	RefSeq	exon	990886	991584	.	-	.	Succinate dehydrogenase iron-sulfur subunit
sdhA	1153.09	865.493	1440.69	1.66527	0.0895687	8.21448	2.13094e-16	5.55896e-16	72.1094	66.977	62.7786	108.534	111.708	115.781	gene892	NC_010287.1	RefSeq	exon	991663	993543	.	-	.	Succinate dehydrogenase flavoprotein subunit
CTL0858	651.178	680.96	621.395	-1.0961	0.107104	-1.23601	0.216456	0.249086	121.465	126.551	129.194	111.103	123.455	109.657	gene894	NC_010287.1	RefSeq	exon	994548	995339	.	-	.	Hydrolase
dsdD	4507.88	2152.3	6863.46	3.18757	0.0652051	25.6492	4.32081e-145	1.15222e-143	145.524	156.934	151.728	474.771	462.366	511.217	gene895	NC_010287.1	RefSeq	exon	995424	997502	.	-	.	thiol:disulfide interchange protein
exbB	1234.11	1109.32	1358.9	1.22688	0.0868512	3.39655	0.000682404	0.000989589	226.286	219.329	250.639	281.77	284.029	287.095	gene896	NC_010287.1	RefSeq	exon	997655	998353	.	+	.	Biopolymer transport protein
CTL0861	158.124	183.688	132.56	-1.38075	0.217141	-2.14356	0.0320682	0.0401375	62.1394	56.2787	79.1006	47.8708	47.3271	47.3431	gene897	NC_010287.1	RefSeq	exon	998350	998757	.	+	.	Biopolymer transport protein
CTL0861A	200.484	235.941	165.027	-1.42125	0.198437	-2.55579	0.0105947	0.0140871	49.9338	42.9135	53.3557	28.1673	37.4387	36.6543	gene898	NC_010287.1	RefSeq	exon	998760	999467	.	+	.	Hypothetical protein
tolB	4394.89	4591.54	4198.23	-1.09363	0.0612339	-2.1088	0.0349617	0.0435887	491.777	515.959	546.582	474.798	477.86	468.518	gene899	NC_010287.1	RefSeq	exon	999467	1000762	.	+	.	Translocation protein TolB
pal	5922.09	4473.67	7370.5	1.64668	0.0535994	13.4248	4.32788e-41	2.27036e-40	1121.58	1189.5	1150.44	1943.88	1857.57	1901.51	gene900	NC_010287.1	RefSeq	exon	1000759	1001325	.	+	.	Peptidoglycan-associated lipoprotein
CTL0864	1919.76	1560.99	2278.54	1.45887	0.0723166	7.53431	4.90918e-14	1.15794e-13	363.452	382.818	389.444	557.793	570.579	529.402	gene901	NC_010287.1	RefSeq	exon	1001315	1001917	.	+	.	Hypothetical protein
CTL0865	527.162	551.796	502.529	-1.09726	0.119129	-1.12409	0.260976	0.296494	188.157	206.826	221.004	181.005	189.387	190.597	gene902	NC_010287.1	RefSeq	exon	1001988	1002380	.	+	.	Hypothetical protein
ahpC	2681.07	3292.93	2069.22	-1.59141	0.0677073	-9.9001	4.15854e-23	1.30892e-22	819.704	836.691	800.528	521.324	485.423	537.14	gene903	NC_010287.1	RefSeq	exon	1002377	1002964	.	-	.	Thioredoxin peroxidase
tRNA-Arg	64.0118	30.1631	97.8604	3.26038	0.37925	4.49582	6.93014e-06	1.14115e-05	84.8954	45.4474	50.9328	256.286	180.35	151.49	gene904	NC_010287.1	RefSeq	exon	1002989	1003061	.	-	.	tRNA-Arg
groEL2	5015.57	1577.15	8453.98	5.36827	0.0921289	26.3159	1.26007e-152	3.90215e-151	136.717	131.342	163.856	702.377	821.709	791.095	gene905	NC_010287.1	RefSeq	exon	1003172	1004773	.	-	.	Molecular chaperone GroEL
CTL0868	1553.07	1256.96	1849.18	1.47095	0.0750017	7.42314	1.14379e-13	2.63952e-13	152.902	147.077	149.451	225.029	225.613	210.54	gene906	NC_010287.1	RefSeq	exon	1004853	1006079	.	-	.	Hypothetical protein
CTL0869	848.614	1014.06	683.167	-1.48768	0.113037	-5.06968	3.98489e-07	7.17729e-07	219.099	249.587	237.486	162.516	173.033	140.195	gene907	NC_010287.1	RefSeq	exon	1006275	1006904	.	+	.	Non-canonical purine NTP pyrophosphatase
CTL0870	384.068	175.943	592.193	3.37498	0.149189	11.7628	6.06827e-32	2.56632e-31	100.355	104.768	116.5	343.511	333.527	405.488	gene908	NC_010287.1	RefSeq	exon	1006878	1007117	.	-	.	Hypothetical protein
ung	495.504	517.012	473.996	-1.09166	0.11521	-1.09819	0.27212	0.306974	109.413	114.132	105.184	98.0289	102.271	101.078	gene909	NC_010287.1	RefSeq	exon	1007102	1007791	.	-	.	Uracil-DNA glycosylase
uvrD	6014.85	7437.22	4592.47	-1.61937	0.0520187	-13.3689	9.19059e-41	4.76917e-40	560.735	585.804	566.243	345.568	352.463	359.608	gene910	NC_010287.1	RefSeq	exon	1007872	1009776	.	+	.	ATP-dependent DNA helicase
rpoN	463.747	430.762	496.732	1.1563	0.121778	1.72043	0.085354	0.102682	49.4208	45.951	48.7805	51.9078	55.8355	58.4852	gene911	NC_010287.1	RefSeq	exon	1009780	1011090	.	+	.	RNA polymerase sigma-54 factor
CTL0874	23393.2	23962.8	22823.6	-1.04999	0.0434072	-1.62124	0.104965	0.125488	5075.43	5117.61	4911.73	4757.87	4867.21	4761.62	gene912	NC_010287.1	RefSeq	exon	1011198	1011893	.	-	.	Virulence protein CADD
CTL0875	14693.8	16926.9	12460.7	-1.35817	0.0575072	-7.68022	1.58814e-14	3.80204e-14	3563.76	3349.98	3231.29	2391.56	2489.46	2587.23	gene913	NC_010287.1	RefSeq	exon	1011890	1012621	.	-	.	Gamma-glutamyl ligase
folA	5923.92	8156.78	3691.07	-2.21052	0.0534826	-21.3973	1.41462e-101	1.99711e-100	2538.22	2442.05	2475.01	1163.31	1104.44	1105.88	gene914	NC_010287.1	RefSeq	exon	1012593	1013072	.	-	.	Dihydrofolate reductase
folP	18768.6	25033.8	12503.3	-2.00238	0.0531285	-18.8546	2.69398e-79	2.78088e-78	2793.98	2689.67	2633.72	1351.77	1410.55	1291.96	gene915	NC_010287.1	RefSeq	exon	1013069	1014421	.	-	.	Bifunctional 2-amino-4-hydroxy-6-hydroxymethyldihydropteridine pyrophosphokinase/dihydropteroate synthase
folX	1289.07	1641.28	936.853	-1.7527	0.0973871	-8.313	9.33137e-17	2.4678e-16	668.564	670.982	580.617	374.452	337.038	384.55	gene916	NC_010287.1	RefSeq	exon	1014418	1014792	.	-	.	Dihydroneopterin aldolase
rpoD	11059.7	13236.3	8883	-1.49022	0.058028	-9.91803	3.47543e-23	1.0975e-22	1155.77	1162.51	1065.77	766.299	724.462	780.3	gene917	NC_010287.1	RefSeq	exon	1014811	1016526	.	-	.	RNA polymerase sigma factor
CTL0880	4012.34	2326.26	5698.43	2.44841	0.0576485	22.409	3.21289e-111	5.05635e-110	253.747	271.193	266.204	643.074	638.477	656.439	gene918	NC_010287.1	RefSeq	exon	1016675	1017964	.	-	.	Hypothetical protein
rpsT	17624.6	19700.7	15548.6	-1.26687	0.0470715	-7.24992	4.17006e-13	9.48639e-13	9472.94	9561.13	10067.1	7574.39	7648.13	7745.35	gene919	NC_010287.1	RefSeq	exon	1018413	1018709	.	+	.	30S ribosomal protein S20
CTL0882	3433.28	4755.83	2110.72	-2.25023	0.0790146	-14.8083	1.2948e-49	8.09307e-49	887.298	868.273	849.266	346.247	386.803	423.022	gene920	NC_010287.1	RefSeq	exon	1018942	1019742	.	+	.	Putative membrane protein
CTL0883	1529.77	574.273	2485.28	4.3354	0.151207	13.9952	1.66805e-44	9.20304e-44	28.3521	29.6006	37.9166	106.317	160.845	147.731	gene921	NC_010287.1	RefSeq	exon	1019798	1022425	.	-	.	Putative T3SS effector
CTL0884	2212.4	565.106	3859.7	6.83033	0.255154	10.8638	1.71371e-27	6.18482e-27	33.3517	33.2994	31.8483	153.725	291.382	227.648	gene922	NC_010287.1	RefSeq	exon	1022541	1025057	.	+	.	Putative T3SS effector
CTL0885	20301.6	4041.27	36561.9	9.05315	0.0678101	46.8724	0	0	231.818	223.001	254.657	1991.26	2237.14	2190.33	gene923	NC_010287.1	RefSeq	exon	1025121	1027619	.	-	.	Hypothetical protein
CTL0886	5663.34	3604.86	7721.82	2.14259	0.0999389	11.0003	3.81069e-28	1.41793e-27	264.92	269.598	274.029	478.559	664.2	589.197	gene924	NC_010287.1	RefSeq	exon	1027847	1029802	.	-	.	T3SS effector; putative cell surface protein
CTL0887	24793.2	36436	13150.4	-2.77068	0.0446992	-32.8919	2.87429e-237	2.50847e-235	4106.7	4090.14	4080.53	1449.25	1528.09	1453.78	gene925	NC_010287.1	RefSeq	exon	1029910	1031211	.	-	.	Hypothetical protein
CTL0887a	1546.43	2298.85	794.011	-2.8992	0.0834392	-18.4045	1.20911e-75	1.18444e-74	1545.48	1569.13	1490.63	530.41	566.699	493.52	gene926	NC_010287.1	RefSeq	exon	1031229	1031447	.	+	.	Hypothetical protein
CTL0888	3651.56	4067.77	3235.36	-1.25724	0.0627485	-5.26321	1.41558e-07	2.64389e-07	383.03	353.617	371.117	304.879	289.625	286.571	gene927	NC_010287.1	RefSeq	exon	1031455	1033065	.	-	.	Lipid II flippase MurJ
nfo	1883.85	1793.41	1974.29	1.10083	0.0680787	2.03582	0.0417684	0.051739	308.179	304.617	294.703	326.292	339.743	332.996	gene928	NC_010287.1	RefSeq	exon	1033238	1034104	.	+	.	Endonuclease IV
rpsD	18228.2	23902.8	12553.5	-1.90401	0.0491004	-18.9212	7.62464e-80	8.04358e-79	5389.16	5745.9	5510.33	2857.73	2889.17	2995.11	gene929	NC_010287.1	RefSeq	exon	1034200	1034829	.	-	.	30S ribosomal protein S4
CTL0891	3943.06	4483.55	3402.58	-1.31668	0.0787908	-5.03741	4.7187e-07	8.48305e-07	624.661	661.101	713.239	463.628	512.171	541.25	gene930	NC_010287.1	RefSeq	exon	1035213	1036196	.	+	.	Hypothetical protein
ispA	7095.36	5840.55	8350.18	1.42981	0.0532866	9.68015	3.66192e-22	1.11668e-21	972.921	989.179	962.969	1331.66	1428.97	1421.31	gene931	NC_010287.1	RefSeq	exon	1036269	1037144	.	-	.	Farnesyl diphosphate synthase
CTL0893	3279.06	3585.31	2972.8	-1.2064	0.073255	-3.69542	0.000219521	0.000328409	866.975	886.489	791.749	670.005	747.041	693.35	gene932	NC_010287.1	RefSeq	exon	1037200	1037817	.	-	.	Glucosamine-1-phosphate acetyltransferase
CTL0894	1601.7	487.352	2716.05	5.57518	0.106058	23.3742	7.82552e-121	1.34152e-119	93.0758	102.751	116.761	611.367	610.542	520.171	gene933	NC_010287.1	RefSeq	exon	1037870	1038553	.	-	.	Transcriptional regulator
CTL0895	464.316	444.642	483.99	1.08526	0.123967	0.952231	0.34098	0.377721	245.243	275.958	243.79	289.442	269.162	274.084	gene934	NC_010287.1	RefSeq	exon	1038733	1038987	.	+	.	Hypothetical protein
tRNA-Pro	65.8637	82.8798	48.8476	-1.70008	0.361319	-2.1189	0.0340989	0.0425682	114.202	158.096	219.066	100.018	113.864	75.7176	gene935	NC_010287.1	RefSeq	exon	1039087	1039160	.	+	.	tRNA-Pro
CTL0897	4397.42	4280.41	4514.44	1.05458	0.0732311	1.04685	0.295167	0.329489	384.722	406.389	389.955	425.538	376.363	443.741	gene936	NC_010287.1	RefSeq	exon	1039168	1040757	.	-	.	Hypothetical protein
nh-grgA	2989.69	2169.47	3809.9	1.75699	0.104182	7.80468	5.96518e-15	1.47973e-14	480.498	439.578	407.383	653.767	845.385	832.055	mKate2	pTRL2_GrgA_67M_del_wRBS_3	plasmid	exon	1	717	.	+	0	HA-GrgA
mkate	414.211	330.331	498.091	1.51394	0.16393	3.64976	0.000262485	0.000391891	61.8363	51.2079	55.2748	73.0677	78.4937	102.239	AmpR	pTRL2_GrgA_67M_del_wRBS_3	plasmid	exon	1145	2005	.	+	0	Far red fluorescence protein mKate
bla	652.136	530.398	773.874	1.45966	0.125214	4.35758	1.31509e-05	2.1254e-05	128.494	127.827	114.804	155.752	198.778	186.958	TetR	pTRL2_GrgA_67M_del_wRBS_3	plasmid	exon	2012	2638	.	+	0	beta-lactamase
tetR	119.933	101.53	138.335	1.35929	0.239687	1.84762	0.0646579	0.0787711	12.763	17.8004	17.4875	21.7347	20.83	22.9049	NH_GrgA	pTRL2_GrgA_67M_del_wRBS_3	plasmid	exon	3569	4495	.	+	0	Tetracycline-regulated transcriptional repressor
pgp8	536.212	460.304	612.119	1.32867	0.186472	2.19864	0.0279033	0.0351537	58.5219	64.2944	80.3467	101.348	102.958	65.863	pgp8	pTRL2_GrgA_67M_del_wRBS_3	plasmid	exon	4814	5807	.	-	0	Pgp8
pgp1	932.309	1126.04	738.583	-1.52755	0.103025	-5.93268	2.98034e-09	5.97312e-09	117.911	119.991	126.147	88.176	78.133	72.4755	pgp1	pTRL2_GrgA_67M_del_wRBS_3	plasmid	exon	5905	7261	.	+	0	pgp1
pgp2	483.011	531.95	434.071	-1.22827	0.12517	-2.36981	0.0177971	0.0230569	70.623	76.7317	71.7784	59.6508	64.6121	54.5496	pgp2	pTRL2_GrgA_67M_del_wRBS_3	plasmid	exon	7255	8319	.	+	0	pgp2
pgp3	719.84	215.638	1224.04	5.6665	0.137089	18.2542	1.9147e-74	1.81991e-73	40.0402	41.7316	37.2277	192.403	260.33	222.752	pgp3	pTRL2_GrgA_67M_del_wRBS_3	plasmid	exon	8381	9175	.	+	0	pgp3
pgp4	804.865	184.126	1425.6	7.75316	0.418481	7.06073	1.65633e-12	3.67223e-12	96.1786	62.7253	102.518	791.098	858.387	374.59	pgp4	pTRL2_GrgA_67M_del_wRBS_3	plasmid	exon	9245	9553	.	+	0	pgp4
pgp5	858.075	265.367	1450.78	5.46467	0.152903	16.0241	8.66912e-58	6.25741e-57	45.8867	49.8583	50.697	234.039	335.845	230.727	pgp5	pTRL2_GrgA_67M_del_wRBS_3	plasmid	exon	9581	10375	.	+	0	pgp5
pgp6	329.658	119.003	540.314	4.54323	0.195749	11.1557	6.71529e-29	2.54809e-28	18.5527	23.2349	28.3854	103.349	125.285	89.9763	pgp6	pTRL2_GrgA_67M_del_wRBS_3	plasmid	exon	10372	11115	.	+	0	pgp6
pgp7	373.726	295.307	452.144	1.53048	0.168917	3.63486	0.000278135	0.000414612	57.0233	52.4064	56.0325	85.0727	100.661	67.6049	pgp7	pTRL2_GrgA_67M_del_wRBS_3	plasmid	exon	11347	12129	.	+	0	pgp7

## Sheet: atc+, 18hpi vs atc-, 24hpi
sTable 1C. GrgA+ midcycle (i.e., ATC+, 18 hpi) vs GrgA- midcycle (i.e., ATC-, 24 hpi)
gene_name	1,3 baseMean	baseMean_Group_1	baseMean_Group_3	Fold change	lfcSE	stat	pvalue	1,3 padj	fpkm_1	fpkm_2	fpkm_3	fpkm_7	fpkm_8	fpkm_9	GeneID	Chromosome	source	feature	start	end	score	strand	frame	description
[truncated: 964 more rows]

## Sheet: atc+, 24hpi vs atc-, 36 hpi
sTable 1D. GrgA+ early late cycle (i.e., ATC+, 24 hpi) vs GrgA- early late cycle (i.e., ATC-, 36 hpi)
[truncated: 965 more rows]
