# Supplementary material for: Requirement of GrgA for Chlamydia infectious progeny production, optimal growth, and efficient plasmid maintenance
Source: mBio. 2023 Dec 19;15(1):e02036-23. doi: 10.1128/mbio.02036-23 (PMC10790707; doi:10.1128/mbio.02036-23)
Supplement: Table S2 — Numerous late genes are insufficiently activated from midcycle to early developmental cycle points identified by RNA-Seq. [file mbio.02036-23-s0006.xlsx]

## Sheet: Late gene up (ATC+ vs ATC-)
sTable 2. Numerous late genes are insufficiently activated from midcycle to early developmental cycle points identified by RNA-Seq. Listed are 150 genes with highest degrees of expression increases from 18 hpi to 24 hpi in ATC-containing cultures of L2/cgad-peig.
Gene name	Description	ATC+	ATC-
omcA	lipoprotein OmcA	56.2491	21.0858
hctB	Histone-like protein 2	41.2182	5.34731
copB	Type III secretion system translocator CopB	32.8592	2.92036
ctl0186	Putative membrane protein	27.3618	3.60449		Cutoff: 2-fold increase (P < 0.05) in ATC+ group
ctl0255	T3SS effector	25.4985	12.116
ctl0397	T3SS exported protein	24.4365	15.2513
ctrR0332		23.7015	8.59193
ctl0433	Putative exported protein	21.1393	3.87461
ctl0840	Putative cytosolic protein	20.9232	2.15262
glgA	Glycogen synthase	20.8418	12.101
ctl0638	Hypothetical protein	20.5437	7.10608
omcB	Outer membrane protein OmcB	20.5283	4.9186
ctl0398	T3SS exported protein	20.2061	8.81333
ctl0305	Secreted, Pmp-like protein	18.4833	6.69982
ltuB	Late transcription unit B protein	18.1329	4.47815
ctl0884	Putative T3SS effector	15.7604	6.83033
copD	Type III secretion system translocator CopB2	14.8723	2.21918
ctl0648	Hypothetical protein	14.2941	5.3185
ctl0338	Putative T3SS effector	14.0717	2.29319
ctl0399	T3SS exported membrane protein	13.8902	3.68169
tarp	Translocated actin-recruiting phosphoprotein	13.1814	3.30031
ctl0185	Putative membrane protein	12.9942	2.96127
ctl0339	Phosphatidylcholine-hydrolyzing phospholipase D (PLD) protein	11.8841	4.40027
ctl0080	Putative T3SS effector	11.1611	5.0643		Cutoff: 5-fold increase (P < 0.05) in ATC+ group
ctl0883	Putative T3SS effector	10.5007	4.3354
ctl0338A	Putative T3SS secreted protein; putative thymidylate kinase	10.1244	1.33082
ctl0063	Putative T3SS effector	10.1095	2.69258
scc2	Type III secretion system chaperone	8.72945	1.5953
hctA	Histone H1-like protein	8.4287	20.5525
ctl0071	Hypothetical protein	8.34535	2.46956
ctl0886	T3SS effector; putative cell surface protein	7.90424	2.14259
ctl0329	Putative outer membrane protein	7.70108	1.62592
ctl0003	Putative T3SS chaperone	7.61952	3.03326
ctl0808	Hypothetical protein	7.52205	5.79436
ctl0828	Putative membrane protein	6.97657	4.9925
ctl0306	Secreted, Pmp-like protein	6.86521	2.20072
ctl0081	Type III secretion system effector protein	6.7397	3.21025
tRNA-Ala	tRNA-Ala	6.12606	1.93956
ctl0307	Putative secreted, Pmp-like protein	6.01321	2.41645
ctl0260	Inclusion membrane protein	5.71721	1.29474
ctl0610	Thioredoxin domain-containing protein	5.52592	2.09614
rpmC	50S ribosomal protein L29	5.45057
ctl0540	Putative inclusion membrane protein	5.22783	2.44743
sucA	2-oxoglutarate dehydrogenase subunit E1	5.09421	5.75407
tsp	Tail-specific protease	5.07042	1.71227
ctl0219	Putative T3SS effector	4.82289	1.27057
ctl0885	Hypothetical protein	4.8023	9.05315
pmpF	Outer membrane protein PmpF	4.67133	6.87736
sucB	2-oxoglutarate dehydrogenase complex subunit dihydrolipoyllysine-residue succinyltransferase	4.57462	4.91676
flhA	Type III secretion system protein	4.50365	5.63119
ctl0256	Hypothetical protein	4.45786	8.09534
pmpE	Outer membrane protein PmpE	4.4567	5.33767
scc1	Type III secretion chaperone	4.44355	4.9613
ctl0209	Putative inclusion membrane protein	4.36301	1.63126
dsbG	Hypothetical protein	4.33453	7.70469
ctl0619	Hypothetical protein	4.28903	2.77997
glgP	Glycogen phosphorylase	4.25465	5.80555
copN	Low calcium response protein E	3.94769	6.00002
ctl0087	Hypothetical protein	3.94591	5.0154
sucC	Succinyl-CoA ligase subunit beta	3.82648	8.5103
ctl0220	T3SS secreted protein	3.79721	1.20454
ctl0387	Hypothetical protein	3.70472	2.27074
sucD	Succinyl-CoA ligase subunit alpha	3.70203	6.38257
ctl0894	Transcriptional regulator	3.62946	5.57518
ctrR18_n		3.62024	6.50514
ctl0028	Hypothetical protein	3.5738	5.51731
pmpB	Outer membrane protein PmpB	3.5041	4.96623
pmpG	Outer membrane protein PmpG	3.49841	6.69618
ompB	Outer membrane protein B	3.48944	3.64035
ctl0626	Porin AaxA	3.47911	5.22664
ctl0853	Hypothetical protein	3.46548	5.13381
ctl0045	Protein-arginine kinase activator protein	3.42895	6.72504
ctl0312	Hypothetical protein	3.35995	3.46971
ctl0152	Protein disulfide isomerase	3.35167	3.8483
ctl0064	Hypothetical protein	3.32579	1.01172
ctl0725	Hypothetical protein	3.31352	4.55972
pmpH	Outer membrane protein PmpH	3.30762	5.8633
rsbV	Anti-sigma F factor antagonist	3.21194	5.05684
ompA	Major outer membrane porin	3.13176	4.27805
ctl0044	Protein-arginine kinase	3.12615	4.95037
ctl0411	Phosphatidylcholine-hydrolyzing Phospholipase D	3.09034	3.21503
ctl0149	Hypothetical protein	3.04104	3.00348
malQ	4-alpha-glucanotransferase	3.0317	2.98737
ctl0034	Hypothetical protein	3.01044	3.50499
ctl0726	Hypothetical protein	2.96084	3.64226
atoS	Two component system sensor histidine kinase	2.95436	4.26619
ctl0360	Hypothetical protein	2.92905	3.94933
glgC	Glucose-1-phosphate adenylyltransferase	2.87912	1.50284
ctl0852	Hypothetical protein	2.87527	2.75679
dsdD	thiol:disulfide interchange protein	2.83939	3.18757
dsbB	Disulfide oxidoreductase	2.83199	4.94274
atoC	Two component system response regulator	2.81447	2.72434
ctl0036	Hypothetical protein	2.76508	3.19164
tRNA-Thr	tRNA-Thr	2.73696	6.70236
ctl0628	Arginine/agmatine antiporter	2.72817	2.24032
lcrD	Low calcium response protein D	2.72403	4.02518
ctl0040	Hypothetical protein	2.71853	2.40326
ctl0418	Hypothetical protein	2.71186	4.75626
fliF	Type III secretion system protein	2.70573	3.3341
sctL	Type III secretion system protein	2.69155	3.22624
ctl0035	Hypothetical protein	2.67692	3.19693
ctl0645	Hypothetical protein	2.64649	3.1653
sctR	Type III secretion system protein	2.63225	2.49569
sctT	Type III secretion system protein	2.6165	1.93553
groEL2	Molecular chaperone GroEL	2.59575	5.36827
sctJ	Type III secretion system protein	2.59269	2.99907
ctl0386	Hypothetical protein	2.5833	2.08684
ctl0765	Hypothetical protein	2.57557	3.62248
ctl0413	Phosphatidylcholine-hydrolyzing Phospholipase D	2.57052	2.07126
ctl0466	Inclusion membrane protein	2.56783	1.30241
ctl0037	Hypothetical protein	2.55916	2.8066
ctl0043	Type III secretion system protein	2.50818	3.1718
ctl0052	Hypothetical protein	2.50216	1.40574
clpC	ATP-dependent Clp protease ATP-binding subunit	2.48466	2.40795
surE	5'-nucleotidase SurE	2.45297	4.39646
ctl0823	Hypothetical protein	2.44981	2.56072
fliI	Type III secretion system ATP synthase	2.44584	2.21605
ihfA	DNA-binding protein HU	2.41865	2.97529
ctrR17_n		2.37408	4.32586
ctl0221	T3SS secreted protein	2.37186	-1.26144
ctl0525	Hypothetical protein	2.33798	3.51969
ctl0870	Hypothetical protein	2.33281	3.37498
ctl0541	Hypothetical protein	2.32283	3.82629
rbsV	Anti-sigma F factor antagonist	2.31795	2.53357
pgk	Phosphoglycerate kinase	2.31594	3.20729
sctN	ATP synthase	2.2929	2.69191
ctl0271	Hypothetical protein	2.25854	1.482
ctl0414a	Phospholipase	2.25791	2.4322
ctl0718	Acetyltransferase	2.22428	1.44191
lon	Lon protease	2.21177	2.41147
ctl0295	Hypothetical protein	2.16048	2.75191
hemN	Coproporphyrinogen-III oxidase	2.15699	2.05481
ctl0148	Hypothetical protein	2.14738	2.28296
ctl0102	Hypothetical protein	2.14606	2.52385
sctS	Type III secretion system protein	2.1266	2.12766
ctl0481	Inclusion membrane protein	2.12619	2.4444
sctQ	Type III secretion system protein	2.10995	1.9891
ctl0085	Hypothetical protein	2.1054	1.53884
ctrR31_n		2.10064	2.68272
pkn5	Serine/threonine-protein kinase	2.08367	2.74864
ctl0039	Hypothetical protein	2.07437	2.47823
nrdB	Ribonucleoside-diphosphate reductase subunit beta	2.06962	1.5345
ctl0526	Hypothetical protein	2.05582	2.71895
ctrR23_n	ctrR23_n	2.04429	2.78055
ftsH	ATP-dependent zinc metalloprotease FtsH	2.04427	-1.03589
ctl0247	Deubiquitinase	2.04336	1.16267
ctl0758	Hypothetical protein	2.0417	1.96869
ctrR35_n		2.02926	2.6044
ctl0464	Hypothetical protein	2.01285	2.63839
ctl0297	Hypothetical protein	2.00803	2.02761
