# Supplementary material for: Requirement of GrgA for Chlamydia infectious progeny production, optimal growth, and efficient plasmid maintenance
Source: mBio. 2023 Dec 19;15(1):e02036-23. doi: 10.1128/mbio.02036-23 (PMC10790707; doi:10.1128/mbio.02036-23)
Supplement: Table S3 — Genes with decreased expression at early late development stage due to GrgA deficiency. [file mbio.02036-23-s0007.xlsx]

## Sheet: Early late stage (ATC+ vs ATC-)
sTable 3. Genes with decreased expression at early late development stage due to GrgA deficiency (≥ 2-fold change, P < 0.05).
Gene name	Description	Fold change	Adjusted P
Chromosoamal genes
CTL0338A	Putative T3SS secreted protein	-9.06888	6.87514e-32
CTL0840	Putative cytosolic protein	-8.41597	4.36138e-12
CTL0338	Putative T3SS effector	-7.07036	2.99728e-118
copB	T3SSs translocator CopB	-6.86701	8.9277e-32
CTL0329	Putative outer membrane protein	-6.76899	2.20485e-125
CTL0339	Phosphatidylcholine-hydrolyzing phospholipase D (PLD) protein	-6.56652	3.62546e-32
CTL0397	T3SS exported protein	-6.54604	1.99635e-148
tarp	Translocated actin-recruiting phosphoprotein	-6.29559	3.70134e-26
scc2	T3SS chaperone	-6.28892	1.39139e-130
CTL0305	Secreted, Pmp-like protein	-5.58307	2.1133e-26
CTL0398	T3SS exported protein	-5.14229	6.55124e-156
copD	T3SS translocator CopD	-5.07348	3.4865e-23
CTL0063	T3SS effector	-5.01763	1.38655e-96
CTL0433	Putative exported protein	-4.94621	5.27487e-107
CTL0071	Hypothetical protein	-4.89891	2.86729e-151
glgA	Glycogen synthase	-4.88969	5.05002e-37
CTL0307	Putative secreted, Pmp-like protein	-4.71452	1.93855e-116
CTL0219	Putative T3SS effector	-3.95791	3.66113e-46
CTL655a	ncRNA	-3.66743	6.66998e-140
CTL0064	Hypothetical protein	-3.62581	2.55015e-84
CTL0220	T3SS secreted protein	-3.61004	2.77401e-48
CTL0186	Putative membrane protein	-3.56132	4.11341e-56
hctB	Histone-like protein 2	-3.36261	6.708e-07
CTL0648	Hypothetical protein	-3.35553	1.07523e-48
tRNA-Ala	tRNA-Ala	-3.27354	3.03477e-15
CTL0080	Putative T3SS effector	-3.17611	6.47113e-58
CTL0306	Secreted, Pmp-like protein	-3.09523	2.97871e-50
omcA	Membrane protein	-3.0749	1.89464e-07
CTL0209	Putative inclusion membrane protein	-3.02427	1.31887e-69
glgC	Glucose-1-phosphate adenylyltransferase	-3.01157	4.95324e-56
CTL0883	Putative T3SS effector	-2.90092	2.03389e-42
fer	Ferredoxin	-2.8946	3.71135e-28
CTL0610	Thioredoxin domain-containing protein	-2.80429	2.25172e-74
CTL0221	T3SS secreted protein	-2.73956	1.77383e-51
ltuB	Late transcription unit B protein	-2.69525	2.44949e-07
CTL0185	Putative membrane protein	-2.67072	8.30803e-26
CTL0081	T3SS effector protein	-2.66907	2.40087e-46
tsp	Tail-specific protease	-2.66374	1.43265e-38
CTL0540	Putative inclusion membrane protein	-2.57431	3.93428e-39
CTL0003	Putative T3SS chaperone	-2.52773	8.79845e-19
omcB	Outer membrane protein OmcB	-2.45614	1.00176e-08
CTL0884	Putative T3SS effector	-2.45314	9.56702e-07
CTL0613	Hypothetical protein	-2.45262	1.4753e-66
CTL0246	Deubiquitinase	-2.38666	5.57603e-20
CTL0694	Hypothetical protein	-2.29739	3.02142e-34
CTL0255	T3SS effector	-2.26109	3.8873e-05
rplP	50S ribosomal protein L16	-2.25287	8.59117e-47
CTL0709	Hypothetical protein	-2.23751	3.00212e-06
CTL0260	Inclusion membrane protein	-2.23726	1.65554e-07
rpsC	30S ribosomal protein S3	-2.20742	8.57848e-58
CTL0529	Hypothetical protein	-2.20433	0.000383773
CTL0887a	Hypothetical protein	-2.12001	2.88021e-33
CTL0009	Rod shape-determining protein MreC	-2.11496	6.28419e-19
CTL0012	Hypothetical protein	-2.10491	8.22488e-26
CTL0021	Hypothetical protein	-2.06825	9.00662e-09
CTL0638	Hypothetical protein	-2.06812	0.0074213
rplB	50S ribosomal protein L2	-2.0665	1.70917e-55
CTL0466	Inclusion membrane protein	-2.06075	8.08828e-37
CTL0480	Inclusion membrane protein	-2.05467	1.25345e-08
CTL0672	Metal ABC transporter substrate-binding protein	-2.04378	2.67209e-11
ubiE	Demethylmenaquinone methyltransferase	-2.03204	6.46832e-12
rplV	50S ribosomal protein L22	-2.01165	4.11216e-43
gyrA2	DNA topoisomerase IV subunit A	-2.01101	6.67903e-25
CTL0304	SAM-dependent methyltransferase	-2.01018	4.16013e-10
Plasmid genes
mkate	mKate	-6.68104	8.96096e-228
bla	beta-lactamase	-9.05085	5.47161e-202
tetR	Tetracycline-regulated transcriptional repressor	-6.46125	2.01389e-219
nh-grgA	GrgA	-156.871	0
pgp3	pgp3	-11.5848	0
pgp8	Pgp8	-6.89102	5.27963e-40
pgp1	pgp1	-5.38422	6.45184e-166
pgp2	pgp2	-6.79189	2.81842e-196
pgp4	pgp4	-5.61871	1.10691e-07
pgp5	pgp5	-5.76688	2.30459e-34
pgp6	pgp6	-9.89486	1.0564e-219
pgp7	pgp7	-11.3219	1.84292e-184
