# Supplementary material for: Requirement of GrgA for Chlamydia infectious progeny production, optimal growth, and efficient plasmid maintenance
Source: mBio. 2023 Dec 19;15(1):e02036-23. doi: 10.1128/mbio.02036-23 (PMC10790707; doi:10.1128/mbio.02036-23)
Supplement: Table S4 — Genes with increased expression at midcycle due to GrgA deficiency. [file mbio.02036-23-s0008.xlsx]

## Sheet: atc+, 18hpi vs atc-, 24hpi
sTable 4. Genes with increased expression at midcycle due to GrgA deficiency (≥ 2-fold change, P < 0.05)
Gene name	Description	Fold change	Adjusted P
lon	Lon protease	5.28951	0
CTL0828	Putative membrane protein	5.05162	0
CTL0297	Hypothetical protein	5.03282	0
secA	Preprotein translocase subunit SecA	4.81216	0
CTL0580	Hypothetical protein	4.64562	1.01179e-83
htrA	Serine protease	4.4963	0
ribH	6,7-dimethyl-8-ribityllumazine synthase	4.21154	5.39106e-183
gnd	6-phosphogluconate dehydrogenase	4.10152	3.21948e-291
tal	Transaldolase	3.65388	0
CTL0473	Hypothetical exported protein	3.59115	0
CTL0272	Hypothetical protein	3.5761	0
acpP	Acyl carrier protein	3.42701	5.36509e-289
ruvB	Holliday junction DNA helicase RuvB	3.32354	3.65562e-131
CTL0271	Hypothetical protein	3.31903	1.5058e-224
groEL	Chaperonin GroEL	3.26122	0
secG	Preprotein translocase subunit SecG	3.20537	7.14797e-122
recA	Recombinase A	3.04799	2.78409e-228
glyQ	Glycine--tRNA ligase	3.03903	0
pnp	Polyribonucleotide nucleotidyltransferase	3.03055	0
ltuA	Late transcription unit A protein	2.95797	1.04955e-125
ftsH	ATP-dependent zinc metalloprotease FtsH	2.83799	7.73944e-260
pmpD	Outer membrane protein PmpD	2.83236	2.69784e-200
CTL0152	Protein disulfide isomerase	2.82197	6.64268e-166
CTL0886	T3SS effector; putative cell surface protein	2.80922	6.84424e-105
CTL0102	Hypothetical protein	2.69391	2.11547e-246
CTL0158	Hypothetical protein	2.62536	1.06985e-175
CTL0137	Hypothetical protein	2.61939	8.23811e-212
CTL0103	Lipoprotein	2.60246	2.67511e-184
CTL0487	Crp family transcriptional regulator	2.5872	2.31039e-35
euo	Transcription repressor	2.50455	1.6332e-114
groES	Co-chaperonin GroES	2.47577	6.94645e-110
CTL0092	RNA pseudouridine synthase	2.47468	6.20283e-86
nrdB	Transcriptional regulator NrdR	2.47359	3.42398e-120
CTL0361	tRNA pseudouridine synthase A	2.463	2.27675e-36
efp	Elongation factor P	2.43526	2.75681e-81
rpmE2	50S ribosomal protein L31 type B	2.41469	1.16642e-117
ribA	Bifunctional 3,4-dihydroxy-2-butanone 4-phosphate synthase/GTP cyclohydrolase II	2.40989	1.17235e-98
trxB	Thioredoxin reductase	2.36179	1.66772e-89
rpsD	30S ribosomal protein S4	2.32965	2.65092e-113
hctB	Histone-like protein 2	2.31468	3.00602e-11
CTL0594	2-oxoisovalerate dehydrogenase subunit alpha/beta	2.30148	8.81257e-109
tufA	Elongation factor Tu	2.26415	5.83388e-131
frr	Ribosome recycling factor	2.25961	2.5281e-146
CTL0105	Hypothetical protein	2.24718	3.4881e-96
parB	Chromosome partitioning protein ParB	2.22201	7.44549e-88
ihfA	DNA-binding protein HU	2.18285	5.12982e-165
rpmA	50S ribosomal protein L27	2.16856	4.67489e-47
thrS	Threonine--tRNA ligase	2.16668	4.1166e-142
tilS	tRNA(Ile)-lysidine synthase	2.15688	6.27588e-40
CTL0829	Hypothetical protein	2.15635	1.72174e-51
CTL0140	Hydrolase	2.15458	3.6474e-134
fabG	3-oxoacyl-[acyl-carrier-protein] reductase	2.14626	1.91106e-102
tyrP	Tyrosine-specific transport protein	2.14037	2.82532e-118
CTL0629	Oxidoreductase	2.12641	1.45491e-73
rpsI	30S ribosomal protein S9	2.1201	2.9624e-107
gatB	Aspartyl/glutamyl-tRNA amidotransferase subunit B	2.11549	2.39557e-105
CTL0680	Putative rRNA processing peptide	2.11126	1.37255e-59
ctrR4		2.10987	0.000230718
hrcA	Heat-inducible transcription repressor	2.10092	9.18872e-105
clpC	Chaperone protein ClpB	2.09049	1.76607e-177
rpoC	DNA-directed RNA polymerase subunit beta'	2.0883	1.61989e-170
CTL0564	Hypothetical protein	2.0849	5.01912e-47
CTL0399	T3SS exported membrane protein	2.08274	1.45105e-46
CTL0186	Putative membrane protein	2.0827	0.00399648
CTL0301	Cytosol aminopeptidase	2.05975	1.45894e-120
CTL0191	Hypothetical protein	2.05721	4.33694e-110
cydB	Cytochrome d ubiquinol oxidase subunit II	2.05113	1.24017e-91
ssb	Single-stranded DNA-binding protein	2.03963	1.72418e-84
fabF	3-oxoacyl-ACP synthase	2.02477	5.83255e-109
rpsN	30S ribosomal protein S14	2.00231	2.86983e-66
