# Supplementary material for: Requirement of GrgA for Chlamydia infectious progeny production, optimal growth, and efficient plasmid maintenance
Source: mBio. 2023 Dec 19;15(1):e02036-23. doi: 10.1128/mbio.02036-23 (PMC10790707; doi:10.1128/mbio.02036-23)
Supplement: Table S5 — Expression changes of Pgp4 target genes in GrgA-deficient chlamydiae. [file mbio.02036-23-s0009.xlsx]

## Sheet: GrgA VS pgp4
sTable 5. Expression changes of Pgp4 target genes in GrgA-deficient chlamydiae. Strain abbreviations: L2, wildtype C. trachomatis L2; L2R, plasmid-free L2; L2Rp, L2R transformed with a recombinant plasmid bearing all pgp genes; L2RpΔpgp4, L2R transformed with a recombinant plasmid bearing all pgp genes except pgp4. Values for all genes except ctl0638 in columns C and D are from microarray studies…
Gene name	Gene product	Song et al.			ATC+ 18 hpi vs ATC- 24 hpi			ATC+ 24 hpi vs ATC- 36 hpi
		L2 vs L2R fold change, 24 hpi	L2Rp vs L2RpΔpgp4 fold change, 24 hpi		Fold change	Adjusted P		Fold change	Adjusted P
glgA	Glycogen synthase	−18.32	−8.57		-2.84772	4.68346e-75		-4.88969	5.05002e-37
ctl0305	Hypothetical protein	−15.93	−18.47		-2.01624	6.12052e-13		-5.58307	2.1133e-26
ctl0306	Hypothetical protein	−2.99	−2.03		1.00898	0.948849		-3.09523	2.97871e-50
ctl0307	Hypothetical protein	−3.32	−3.38		-1.89508	1.24323e-07		-4.71452	1.93855e-116
pld	Phospholipase	−5.92	−7.13		-2.43044	1.84819e-12		-6.56652	3.62546e-32
ctl0397	Hypothetical protein	−17.55	−13.25		-4.08705	1.26101e-31		-6.54604	1.99635e-148
ctl0398	Hypothetical protein	−25.41	−22.71		-2.23828	1.11902e-13		-5.14229	6.55124e-156
ctl0399	Hypothetical protein	−10.57	−6.61		2.08274	1.45105e-46		-1.81142	4.86713e-27
ctl0638	Hypothetical protein	~-4*	~-5*		1.39	0.059		-2.07	0.0074
