# Supplementary material for: Requirement of GrgA for Chlamydia infectious progeny production, optimal growth, and efficient plasmid maintenance
Source: mBio. 2023 Dec 19;15(1):e02036-23. doi: 10.1128/mbio.02036-23 (PMC10790707; doi:10.1128/mbio.02036-23)
Supplement: Table S6 — Primers used for this study. [file mbio.02036-23-s0010.xlsx]

## Sheet: Sheet1
sTable 5. Primers
Name	Sequence (5' to 3')	Description
For vector construction and diganosis
pgp3-pgp4-F	AGTTCGAATTACGGGGTTT	Amplifying fragment 1 for constructing pTRL2-His-GrgA
His-RBS-R	GGTAGGTCCT AACTATTCATTTCACTTTTCTC	Amplifying fragment 1 for constructing pTRL2-His-GrgA
RBS-His-F	ATAGTTAGGACCTACCGGTATGGGCAGCA	Amplifying fragment 2 for constructing pTRL2-His-GrgA
GrgA-67-R	ATTACGGATACTTAACTTATATCCTTCTCTAGATG	Amplifying fragment 2 for constructing pTRL2-His-GrgA
GrgA-67-F	GTTAAGTATCCGTAATTCGAAACACTTGTC	Amplifying fragment 3 for constructing pTRL2-His-GrgA
pgp4-pgp3-R	ACCCCGTAATTCGAACTTT	Amplifying fragment 3 for constructing pTRL2-His-GrgA
GrgA67_IBS1/2	AAAAAAGCTTATAATTATCCTTAATAAGCTATCCAGTGCGCCCAGATAGGGTG	Amplifying fragment 1 for constructing pDFTT3(aadA)
Universal primer	5′ CGAAATTAGAAACTTGCGTTCAGTAAAC 3′	Amplifying fragment 1 for constructing pDFTT3(aadA)
GrgA67_EBS2	TGAACGCAAGTTTCTAATTTCGGTTCTTATCCGATAGAGGAAAGTGTCT	Amplifying fragment 2 for constructing pDFTT3(aadA)
GrgA67_EBS1/delta	CAGATTGTACAAATGTGGTGATAACAGATAAGTCTATCCATTTAACTTACCTTTCTTTGT	Amplifying fragment 2 for constructing pDFTT3(aadA)
gA	ACTGTTATTACATCTAGAGAAGGA	Amplifying an N-terminal grgA coding fragment with or without aadA intron insertion
gB	AGACATTGGAGCTACAGGTG	Amplifying N-terminal grgA fragments with or without aadA intron insertion
pT	TAATACGACTCACTATAGGG	Targeting a sequence upstream of grgA open reading frame in pGrgA-DOPE
gU	GAAATAGGCTATGCAACTCG	Targeting a sequence upstream of grgA open reading frame in the CtL2 chromosome
For qPCR or qRT-PCR
qPCR-ctl0631-F	CGCGCACGGTTTATTGGTTT	Chromosomal qPCR
qPCR-ctl0631-R	AAATAGGCCCGTGTGATCCT	Chromosomal qPCR
qPCR-ctl0766-F-1	GCCGTTTTTACTGCCAGCAT	grgA qRT-PCR, chromosomal qPCR, plasmid qPCR
qPCR-ctl0766-R-1	ACTATTGGAGCCACCTTCGG	grgA qRT-PCR, chromosomal qPCR, plasmid qPCR
qPCR_pgp1-F	ACTGTAGACTCGGCTTGGGA	qRT-PCR, plasmid qPCR
qPCR_pgp1-R	CGCTACACACGCTCAAATCA	qRT-PCR, plasmid qPCR
qPCR_pgp2_F	TGGCTCAAAATGGGATGGTAGA	qRT-PCR
qPCR_pgp2_R	AACCCCTTTTGTGTTCCCCT	qRT-PCR
pgp3-F	CACCTGTCGCAGCCAAAATG	qRT-PCR
pgp3-R	AGCTTTTTCCGCATCCAAACC	qRT-PCR
qPCR_pgp4-F	AGCAAAGTGAGGGACGATTT	qRT-PCR
qPCR_pgp4-R	AGCAGTCCTAGAATTAGTGAGACA	qRT-PCR
qPCR-pgp5-F	TTCTGGATTGGGGGCTAGTG	qRT-PCR
qPCR-pgp5-R	GATGCAGGAATTAGGTCCACAC	qRT-PCR
qPCR_pgp6_F	CGGCGATAAGGGTGTTGGAT	qRT-PCR
qPCR_pgp6_R	CCGGAACACATGATGCGAAG	qRT-PCR
qPCR-pgp7-F	ACACTTGTGGGAGAAATGGGAG	qRT-PCR
qPCR-pgp7-R	CAAAGCGCTTGCACGAAGT	qRT-PCR
qPCR_pgp8-F	AGGCGTTTGTACTCCGTCAC	qRT-PCR
qPCR_pgp8-R	CTCCGGAAAAATGGTGGGGT	qRT-PCR
qPCR-ctl0706-1-F	GGGATCTGCTTGGGTCATTC	euo qRT-PCR
qPCR-ctl0706-1-R	GCCCAAAGCCTCAAAACCT	euo qRT-PCR
qPCR-hrcA-5’	CGCTCAAGGTCTCGCTTTCT	qRT-PCR
qPCR-hrcA-3’	TACTGCACACGAAGGATCGG	qRT-PCR
qPCR_ OmcA _F	ATCCATGCGCACCTATCCAA	qRT-PCR
qPCR_ OmcA _R	TATCCCCTCCGCAAGGTTTG	qRT-PCR
qPCR-OmcB-F	ATCAACGAGCCTTGCGTACA	qRT-PCR
qPCR-OmcB-R	AACGACGACATCTCGCAAC	qRT-PCR
qPCR_CTL0302_ F	CATACTGCAGCTTGTGGACG	hctB (hct2) qRT-PCR
qPCR_CTL0302_ R	GCTGTACGAGAACGGTTAGGA	hctB (hct2) qRT-PCR
qPCR-tsp-F	GTTGTGGTTGTCTCCCGCTA	qRT-PCR
qPCR-tsp-R	ACGATCAGGGCTACTCCGTA	qRT-PCR
qPCR-rpoN-F	CCGCATACCTTCTTCGGCAA	qRT-PCR
qPCR-rpoN-R	AGAGTCCTTCTGGGGAGAGG	qRT-PCR
qPCR_atoc_F	ATCGTCCGCAAACCCCTATC	qRT-PCR
qPCR_atoc_R	AAAAGGGCATCGGGGGAAAA	qRT-PCR
qPCR_atoS_F -2	ATACCGCAGCATTTCCGAGT	qRT-PCR
qPCR_atoS_R -2	CATTGAGCATGCGTTGGTGG	qRT-PCR
